# Supplementary material for: Genome-resolved adaptation strategies of Rhodobacterales to changing conditions in the Chesapeake and Delaware Bays
Source: Appl Environ Microbiol. 2025 Jan 8;91(2):e02357-24. doi: 10.1128/aem.02357-24 (PMC11837527; doi:10.1128/aem.02357-24)
Supplement: Data Set S1 — Rhodobacterales MAG information with their PTR. [file aem.02357-24-s0001.xlsx]

## Sheet: 46 Rhodobacterales PTR gRodon
MAG names	Marker lineage	Genera	No. of contigs	Size (Mb)	GC (%)	Completeness (%)	Contamination (%)	Strain heterogeneity (%)	GTDB-TK_classifications							gRodon information			Average per genus
									Domain	Phylum	Class	Order	Family	Genus	Species	Doubling time	LowerCI	UpperCI	Av_size	GC_av
DESpr30G08_bin_16	f__Rhodobacteraceae(UID3356)	Amylibacter	330	1.9	36	83	4.5	55	d__Bacteria	p__Proteobacteria	c__Alphaproteobacteria	o__Rhodobacterales	f__Rhodobacteraceae	g__Amylibacter	s__				1.85	36.35
DESpr30L08_bin_32	f__Rhodobacteraceae(UID3356)	Amylibacter	141	1.8	36.7	83.2	0.1	0	d__Bacteria	p__Proteobacteria	c__Alphaproteobacteria	o__Rhodobacterales	f__Rhodobacteraceae	g__Amylibacter	s__Amylibacter sp000153745
DESpr20G08_bin_20	f__Rhodobacteraceae(UID3356)	Boseongicola	132	2.9	57.3	86.7	1.4	0	d__Bacteria	p__Proteobacteria	c__Alphaproteobacteria	o__Rhodobacterales	f__Rhodobacteraceae	g__Boseongicola	s__
CPSpr30_6_bin_57	f__Rhodobacteraceae(UID3361)	CPC320	354	3.4	52.9	94.9	1.1	0	d__Bacteria	p__Proteobacteria	c__Alphaproteobacteria	o__Rhodobacterales	f__Rhodobacteraceae	g__CPC320	s__CPC320 sp002336405	9.41384	7.48333	11.9339	3.55	52.65
CPBay_Spr30G08_27	f__Rhodobacteraceae(UID3361)	CPC320	377	3.7	52.4	94.6	1.3	0	d__Bacteria	p__Proteobacteria	c__Alphaproteobacteria	o__Rhodobacterales	f__Rhodobacteraceae	g__CPC320	s__CPC320 sp002336405
DESum22DL08_bin_21	f__Rhodobacteraceae(UID3340)	HIMB11	211	2.4	50.5	95.6	0.3	100	d__Bacteria	p__Proteobacteria	c__Alphaproteobacteria	o__Rhodobacterales	f__Rhodobacteraceae	g__HIMB11	s__HIMB11 sp003486095	1.62649	1.3906	1.90916	2.46667	50.3167
DEBay_Sum22DL08_15	f__Rhodobacteraceae(UID3340)	HIMB11	128	2.4	50.4	91.2	0.2	100	d__Bacteria	p__Proteobacteria	c__Alphaproteobacteria	o__Rhodobacterales	f__Rhodobacteraceae	g__HIMB11	s__HIMB11 sp003486095
DEBay_Sum29DG08_79	f__Rhodobacteraceae(UID3340)	HIMB11	167	2.4	50.4	93.2	0.3	100	d__Bacteria	p__Proteobacteria	c__Alphaproteobacteria	o__Rhodobacterales	f__Rhodobacteraceae	g__HIMB11	s__HIMB11 sp003486095
DEBay_Sum29DL08_59	f__Rhodobacteraceae(UID3340)	HIMB11	194	2.7	49.7	93.6	1.2	50	d__Bacteria	p__Proteobacteria	c__Alphaproteobacteria	o__Rhodobacterales	f__Rhodobacteraceae	g__HIMB11	s__HIMB11 sp003486095
DEBay_Sum29NG08_50	f__Rhodobacteraceae(UID3340)	HIMB11	174	2.5	50.4	96.8	1.1	25	d__Bacteria	p__Proteobacteria	c__Alphaproteobacteria	o__Rhodobacterales	f__Rhodobacteraceae	g__HIMB11	s__HIMB11 sp003486095
DEBay_Sum29NL08_147	f__Rhodobacteraceae(UID3340)	HIMB11	175	2.4	50.5	93.3	0.3	100	d__Bacteria	p__Proteobacteria	c__Alphaproteobacteria	o__Rhodobacterales	f__Rhodobacteraceae	g__HIMB11	s__HIMB11 sp003486095
DESum29NL08_bin_29	f__Rhodobacteraceae(UID3340)	LFER01	155	3.2	49.7	98.5	0	0	d__Bacteria	p__Proteobacteria	c__Alphaproteobacteria	o__Rhodobacterales	f__Rhodobacteraceae	g__LFER01	s__LFER01 sp001510135	4.56829	3.98745	5.24771	3.025	50.1
CPBay_Sum15L08_70	f__Rhodobacteraceae(UID3340)	LFER01	357	3	49.8	92.1	0.4	20	d__Bacteria	p__Proteobacteria	c__Alphaproteobacteria	o__Rhodobacterales	f__Rhodobacteraceae	g__LFER01	s__LFER01 sp001510135
DEBay_Sum29NL08_55	f__Rhodobacteraceae(UID3340)	LFER01	138	3.2	49.6	98.1	0	0	d__Bacteria	p__Proteobacteria	c__Alphaproteobacteria	o__Rhodobacterales	f__Rhodobacteraceae	g__LFER01	s__LFER01 sp001510135
DESum29NL08_bin_51	f__Rhodobacteraceae(UID3340)	LFER01	624	2.7	51.3	87.7	1	62.5	d__Bacteria	p__Proteobacteria	c__Alphaproteobacteria	o__Rhodobacterales	f__Rhodobacteraceae	g__LFER01	s__LFER01 sp001642945
DESum29NL08_bin_22	f__Rhodobacteraceae(UID3340)	MED-G52	246	2.3	39.8	89.9	1.2	57.1	d__Bacteria	p__Proteobacteria	c__Alphaproteobacteria	o__Rhodobacterales	f__Rhodobacteraceae	g__MED-G52	s__MED-G52 sp001627375	10.3072	8.35121	12.8036	2.375	40.4
DESum29NL08_bin_12	f__Rhodobacteraceae(UID3340)	MED-G52	187	2.5	40.6	92.5	0.1	0	d__Bacteria	p__Proteobacteria	c__Alphaproteobacteria	o__Rhodobacterales	f__Rhodobacteraceae	g__MED-G52	s__MED-G52 sp002457055	9.46817	7.69558	11.7222
DEBay_Sum29DG08_73	f__Rhodobacteraceae(UID3340)	MED-G52	133	2.3	40.6	91.1	0.2	0	d__Bacteria	p__Proteobacteria	c__Alphaproteobacteria	o__Rhodobacterales	f__Rhodobacteraceae	g__MED-G52	s__MED-G52 sp002457055
DEBay_Sum29NL08_60	f__Rhodobacteraceae(UID3340)	MED-G52	123	2.4	40.6	92.2	0.4	0	d__Bacteria	p__Proteobacteria	c__Alphaproteobacteria	o__Rhodobacterales	f__Rhodobacteraceae	g__MED-G52	s__MED-G52 sp002457055
CPBay_Spr30L08_38	f__Rhodobacteraceae(UID3356)	Planktomarina	175	2.6	43.9	92.2	0.5	33.3	d__Bacteria	p__Proteobacteria	c__Alphaproteobacteria	o__Rhodobacterales	f__Rhodobacteraceae	g__Planktomarina	s__	10.7692	8.58116	13.6175	2.51429	52.5643
DESpr20G08_bin_28	f__Rhodobacteraceae(UID3356)	Planktomarina	100	2.5	55.2	98.7	0	0	d__Bacteria	p__Proteobacteria	c__Alphaproteobacteria	o__Rhodobacterales	f__Rhodobacteraceae	g__Planktomarina	s__Planktomarina temperata	3.63215	3.1951	4.13877
CPBay_Spr30G08_44	f__Rhodobacteraceae(UID3356)	Planktomarina	217	3.2	52.4	98	2.3	2.8	d__Bacteria	p__Proteobacteria	c__Alphaproteobacteria	o__Rhodobacterales	f__Rhodobacteraceae	g__Planktomarina	s__Planktomarina temperata
CPBay_Spr30G08_54	f__Rhodobacteraceae(UID3356)	Planktomarina	185	2.5	43.9	93.3	1.2	25	d__Bacteria	p__Proteobacteria	c__Alphaproteobacteria	o__Rhodobacterales	f__Rhodobacteraceae	g__Planktomarina	s__
CPBay_Spr30L08_32	f__Rhodobacteraceae(UID3356)	Planktomarina	94	2.5	55.2	97.6	0.1	50	d__Bacteria	p__Proteobacteria	c__Alphaproteobacteria	o__Rhodobacterales	f__Rhodobacteraceae	g__Planktomarina	s__Planktomarina temperata
CPSpr30_6_bin_27	f__Rhodobacteraceae(UID3356)	Planktomarina	146	2.3	43.8	91.1	0.4	66.7	d__Bacteria	p__Proteobacteria	c__Alphaproteobacteria	o__Rhodobacterales	f__Rhodobacteraceae	g__Planktomarina	s__
DEBay_Spr20G08_22	f__Rhodobacteraceae(UID3356)	Planktomarina	65	2.4	55.3	98.3	0	0	d__Bacteria	p__Proteobacteria	c__Alphaproteobacteria	o__Rhodobacterales	f__Rhodobacteraceae	g__Planktomarina	s__Planktomarina temperata
DEBay_Spr20L08_22	f__Rhodobacteraceae(UID3356)	Planktomarina	117	2.5	55.1	98.5	0.1	50	d__Bacteria	p__Proteobacteria	c__Alphaproteobacteria	o__Rhodobacterales	f__Rhodobacteraceae	g__Planktomarina	s__Planktomarina temperata
DEBay_Spr30G08_27	f__Rhodobacteraceae(UID3356)	Planktomarina	81	2.5	55.2	98	0.2	100	d__Bacteria	p__Proteobacteria	c__Alphaproteobacteria	o__Rhodobacterales	f__Rhodobacteraceae	g__Planktomarina	s__Planktomarina temperata
DEBay_Spr30L08_20	f__Rhodobacteraceae(UID3356)	Planktomarina	52	2.5	55.2	98.3	0	0	d__Bacteria	p__Proteobacteria	c__Alphaproteobacteria	o__Rhodobacterales	f__Rhodobacteraceae	g__Planktomarina	s__Planktomarina temperata
DEBay_Spr30L08_28	f__Rhodobacteraceae(UID3356)	Planktomarina	79	2.5	55.3	98.4	0.1	50	d__Bacteria	p__Proteobacteria	c__Alphaproteobacteria	o__Rhodobacterales	f__Rhodobacteraceae	g__Planktomarina	s__Planktomarina temperata
DEBay_Sum22DG08_118	f__Rhodobacteraceae(UID3356)	Planktomarina	209	2.5	55.1	95.3	0.4	50	d__Bacteria	p__Proteobacteria	c__Alphaproteobacteria	o__Rhodobacterales	f__Rhodobacteraceae	g__Planktomarina	s__Planktomarina temperata
DEBay_Sum22NG08_41	f__Rhodobacteraceae(UID3356)	Planktomarina	289	2.3	55.1	91.2	1.1	50	d__Bacteria	p__Proteobacteria	c__Alphaproteobacteria	o__Rhodobacterales	f__Rhodobacteraceae	g__Planktomarina	s__Planktomarina temperata
DEBay_Sum29NL08_97	f__Rhodobacteraceae(UID3356)	Planktomarina	194	2.4	55.2	96.5	0.4	75	d__Bacteria	p__Proteobacteria	c__Alphaproteobacteria	o__Rhodobacterales	f__Rhodobacteraceae	g__Planktomarina	s__Planktomarina temperata
DESpr20G08_bin_14	f__Rhodobacteraceae(UID3356)	Roseicyclus	64	3.4	61.7	98.4	0	0	d__Bacteria	p__Proteobacteria	c__Alphaproteobacteria	o__Rhodobacterales	f__Rhodobacteraceae	g__Roseicyclus	s__	4.29282	3.76401	4.90814	3.4	61.7
DEBay_Spr20G08_79	f__Rhodobacteraceae(UID3356)	Roseicyclus	69	3.4	61.7	96	0.1	50	d__Bacteria	p__Proteobacteria	c__Alphaproteobacteria	o__Rhodobacterales	f__Rhodobacteraceae	g__Roseicyclus	s__
DEBay_Spr20G08_38	f__Rhodobacteraceae(UID3360)	Sulfitobacter	376	3.8	57.8	90.9	1.8	70	d__Bacteria	p__Proteobacteria	c__Alphaproteobacteria	o__Rhodobacterales	f__Rhodobacteraceae	g__Sulfitobacter	s__	2.96171	2.61155	3.36649	3.9	58.45
DESpr20G08_bin_45	f__Rhodobacteraceae(UID3360)	Sulfitobacter	126	3.9	59.1	99.4	0.7	33.3	d__Bacteria	p__Proteobacteria	c__Alphaproteobacteria	o__Rhodobacterales	f__Rhodobacteraceae	g__Sulfitobacter	s__	1.86374	1.65249	2.10638
DEBay_Spr20G08_14	f__Rhodobacteraceae(UID3360)	Sulfitobacter	115	3.8	59.2	98.8	1	25	d__Bacteria	p__Proteobacteria	c__Alphaproteobacteria	o__Rhodobacterales	f__Rhodobacteraceae	g__Sulfitobacter	s__
DESpr20G08_bin_25	f__Rhodobacteraceae(UID3360)	Sulfitobacter	540	4.1	57.7	89.1	2.5	60	d__Bacteria	p__Proteobacteria	c__Alphaproteobacteria	o__Rhodobacterales	f__Rhodobacteraceae	g__Sulfitobacter	s__
DESpr20G08_bin_39	f__Rhodobacteraceae(UID3356)	Yoonia	232	3.1	55.6	95.5	0.9	33.3	d__Bacteria	p__Proteobacteria	c__Alphaproteobacteria	o__Rhodobacterales	f__Rhodobacteraceae	g__Yoonia	s__Yoonia sp002378665	3.15414	2.6082	3.83441	3.08571	56.3286
DESpr20G08_bin_38	f__Rhodobacteraceae(UID3360)	Yoonia	191	2.8	54.7	83.6	0.2	33.3	d__Bacteria	p__Proteobacteria	c__Alphaproteobacteria	o__Rhodobacterales	f__Rhodobacteraceae	g__Yoonia	s__	2.99365	2.64528	3.39536
DESpr20G08_bin_49	f__Rhodobacteraceae(UID3356)	Yoonia	85	3.2	59.2	97.3	0.2	0	d__Bacteria	p__Proteobacteria	c__Alphaproteobacteria	o__Rhodobacterales	f__Rhodobacteraceae	g__Yoonia	s__	1.94754	1.73754	2.18708
DEBay_Spr20G08_51	f__Rhodobacteraceae(UID3356)	Yoonia	158	2.9	55.7	93.3	0.9	33.3	d__Bacteria	p__Proteobacteria	c__Alphaproteobacteria	o__Rhodobacterales	f__Rhodobacteraceae	g__Yoonia	s__Yoonia sp002378665
DEBay_Spr20G08_58	f__Rhodobacteraceae(UID3356)	Yoonia	108	3.5	59.4	98	1.1	25	d__Bacteria	p__Proteobacteria	c__Alphaproteobacteria	o__Rhodobacterales	f__Rhodobacteraceae	g__Yoonia	s__
DEBay_Spr30G08_22	f__Rhodobacteraceae(UID3356)	Yoonia	244	3.1	54.8	95.3	1.7	33.3	d__Bacteria	p__Proteobacteria	c__Alphaproteobacteria	o__Rhodobacterales	f__Rhodobacteraceae	g__Yoonia	s__
DESpr30G08_bin_12	f__Rhodobacteraceae(UID3356)	Yoonia	268	3	54.9	97.8	0.9	22.2	d__Bacteria	p__Proteobacteria	c__Alphaproteobacteria	o__Rhodobacterales	f__Rhodobacteraceae	g__Yoonia	s__
Average				2.81087	51.8826	94.0652	0.736957
SD				0.533336	6.43507	4.31671	0.837273

## Sheet: Dereplicated 18 MAGs
MAG	Completeness (%)	Contamination (%)	GTDB-Tk defined Family	GTDB-Tk defined Genus	Genus	Short name for genus	Short Genus name and MAG name
DESpr30G08_bin_16	83	4.5	f__Rhodobacteraceae	g__Amylibacter	Amylibacter	Am	Am_DESpr30G08_bin_16
DESpr30L08_bin_32	83.2	0.1	f__Rhodobacteraceae	g__Amylibacter	Amylibacter	Am	Am_DESpr30L08_bin_32
DESpr20G08_bin_20	86.7	1.4	f__Rhodobacteraceae	g__Boseongicola	Boseongicola	Bo	Bo_DESpr20G08_bin_20
CPSpr30_6_bin_57	94.9	1.1	f__Rhodobacteraceae	g__CPC320	CPC320	CP	CP_CPSpr30_6_bin_57
DESum22DL08_bin_21	95.6	0.3	f__Rhodobacteraceae	g__HIMB11	HIMB11	HI	HI_DESum22DL08_bin_21
DESum29NL08_bin_29	98.5	0	f__Rhodobacteraceae	g__LFER01	LFER01	LF	LF_DESum29NL08_bin_29
DESum29NL08_bin_51	87.7	1	f__Rhodobacteraceae	g__LGRT01	LGRT01	LG	LG_DESum29NL08_bin_51
DESum29NL08_bin_12	92.5	0.1	f__Rhodobacteraceae	g__MED-G52	MED-G52	ME	ME_DESum29NL08_bin_12
DESum29NL08_bin_22	89.9	1.2	f__Rhodobacteraceae	g__MED-G52	MED-G52	ME	ME_DESum29NL08_bin_22
CPSpr30L08_38	92.2	0.5	f__Rhodobacteraceae	g__Planktomarina	Planktomarina	Pl	Pl_CPBay_Spr30L08_38
DESpr20G08_bin_28	98.7	0	f__Rhodobacteraceae	g__Planktomarina	Planktomarina	Pl	Pl_DESpr20G08_bin_28
DESpr20G08_bin_14	98.4	0	f__Rhodobacteraceae	g__Roseicyclus	Roseicyclus	Ro	Ro_DESpr20G08_bin_14
DESpr20G08_38	90.9	1.8	f__Rhodobacteraceae	g__Sulfitobacter	Sulfitobacter	Su	Su_DEBay_Spr20G08_38
DESpr20G08_bin_45	99.4	0.7	f__Rhodobacteraceae	g__Sulfitobacter	Sulfitobacter	Su	Su_DESpr20G08_bin_45
DESpr20G08_bin_38	83.6	0.2	f__Rhodobacteraceae	g__Sulfitobacter	Sulfitobacter	Su	Su_DESpr20G08_bin_38
DESpr20G08_bin_39	95.5	0.9	f__Rhodobacteraceae	g__Yoonia	Yoonia	Yo	Yo_DESpr20G08_bin_39
DESpr20G08_bin_49	97.3	0.2	f__Rhodobacteraceae	g__Yoonia	Yoonia	Yo	Yo_DESpr20G08_bin_49
DESpr30G08_bin_12	97.8	0.9	f__Rhodobacteraceae	g__Yoonia	Yoonia	Yo	Yo_DESpr30G08_bin_12

## Sheet: CoPTR
	CPSpr15G08	CPSpr31G08	CPSpr31L08	CPSum15L08	CPSum20G08	CPSum27G08	CPSum27L08	DESpr20G08	DESpr20L08	DESpr30G08	DESpr30L08	DESum22DG08	DESum22DL08	DESum22NG08	DESum22NL08	DESum29DG08	DESum29DL08	DESum29NG08	DESum29NL08	DEFall15G08	DEFall15L08	DEFall30G08	DEFall30L08
Pl_CPBay_Spr30L08_38	NA	0.565886	0.641535	NA	NA	NA	NA	NA	NA	NA	0.544253	NA	NA	NA	NA	NA	NA	NA	NA	NA	NA	NA	NA
CP_CPSpr30_6_bin_57	NA	0.621642	0.561206	NA	NA	NA	NA	0.514554	NA	0.630047	0.475846	NA	NA	NA	NA	NA	NA	NA	NA	NA	NA	NA	NA
Su_DEBay_Spr20G08_38	0.62137	NA	NA	NA	NA	NA	NA	0.54709	NA	0.521587	NA	NA	NA	NA	NA	NA	NA	NA	NA	NA	NA	NA	NA
Pl_DESpr20G08_bin_28	0.838773	0.589442	0.654299	NA	NA	NA	NA	0.518821	0.435987	0.563511	0.494277	0.54154	0.357414	0.479155	0.420837	0.541964	0.363743	0.523643	0.369131	0.374027	0.398954	0.477635	0.323456
Su_DESpr20G08_bin_45	0.787289	NA	NA	NA	NA	NA	NA	0.496182	0.330584	0.522587	NA	NA	NA	NA	NA	NA	NA	NA	NA	NA	NA	NA	NA
Yo_DESpr30G08_bin_12	NA	0.489154	NA	NA	NA	NA	NA	0.693514	0.851121	0.681954	0.736551	NA	NA	NA	NA	NA	NA	NA	NA	NA	NA	NA	NA
Am_DESpr30G08_bin_16	NA	NA	1.29475	NA	NA	NA	NA	NA	1.01406	0.999801	1.11098	NA	NA	NA	NA	NA	NA	NA	NA	NA	NA	NA	NA
Am_DESpr30L08_bin_32	NA	1.02711	0.888392	NA	NA	NA	NA	0.810692	0.854417	0.841577	0.809529	NA	NA	NA	NA	NA	NA	NA	NA	NA	NA	NA	NA
HI_DESum22DL08_bin_21	NA	NA	NA	0.537427	0.638902	0.732202	0.691678	NA	NA	NA	NA	0.732845	0.488701	0.694026	0.686492	0.729616	0.55096	0.726631	0.552135	0.516905	0.557465	0.554284	0.489774
ME_DESum29NL08_bin_12	NA	NA	NA	NA	NA	0.67856	0.631329	NA	NA	NA	NA	0.64113	0.463323	0.612989	0.63298	0.739136	0.640498	0.694555	0.638211	NA	NA	0.619112	0.55831
ME_DESum29NL08_bin_22	NA	NA	NA	NA	NA	0.553171	0.650869	NA	NA	NA	NA	0.369204	0.355437	0.452086	0.403414	0.583691	0.489271	0.542934	0.468863	NA	NA	0.491332	0.385446
LF_DESum29NL08_bin_29	NA	NA	NA	0.584481	0.533621	0.492565	0.599909	NA	NA	NA	NA	0.535599	0.394648	0.54353	0.518034	0.504244	0.472192	0.488687	0.429529	0.360889	0.408142	0.303262	0.291269
	Av	SD
Pl_28_av in CP and DE spr	0.585016	0.122182
Pl_28_av in DE Sum	0.449678	0.0762498
		CP	DE	DE w/n
	HIMB11_bin_21	0.65	0.58	0.61
	Pl_bin_28	0.69	0.45	0.45
	LFERO1	0.55	0.44	0.41
	MED-G52	0.65	0.45
