# Supplementary material for: Genome-resolved adaptation strategies of Rhodobacterales to changing conditions in the Chesapeake and Delaware Bays
Source: Appl Environ Microbiol. 2025 Jan 8;91(2):e02357-24. doi: 10.1128/aem.02357-24 (PMC11837527; doi:10.1128/aem.02357-24)
Supplement: Data Set S3 — Rhodobacterales gene expression. [file aem.02357-24-s0003.xlsx]

## Sheet: Diff Gene Express Planktomarina
gene_callers_id	KOfam_ACC	KEGG_Category1	KEGG_Category2	KEGG_Category3	KEGG_Category4	dbcan_CAZY_ID	gene_cluster_id	genome_name	Prokka.Prodigal_ACC	Prokka.Prodigal	COG20_PATHWAY_ACC	COG20_PATHWAY	KOfam_ACC	KOfam	KEGG_Module_ACC	KEGG_Module	KEGG_Class_ACC	KEGG_Class	COG20_CATEGORY_ACC	COG20_CATEGORY	COG20_FUNCTION_ACC	COG20_FUNCTION	Pfam_ACC	Pfam		NvsD_DESumHiMidL08	baseMean	log2FoldChange	lfcSE	stat	pvalue	padj	DESumMidL08NvsD	baseMean	log2FoldChange	lfcSE	stat	pvalue	padj	DESumHiL08NvsD	baseMean	log2FoldChange	lfcSE	stat	pvalue	padj	SumMidL08DEvsCP	baseMean	log2FoldChange
66753	K07273	09190 Not Included in Pathway or Brite	09193 Unclassified: signaling and cellular processes	99992 Structural proteins	acm; lysozyme	NA	GC_00002806	DESpr20G08_bin28	nhaA_13	Na(+)/H(+) antiporter NhaA	0	0	K03313	Na+:H+ antiporter, NhaA family	0	0	0	0	C|P	Energy production and conversion|Inorganic ion transport and metabolism	COG3004	Na+/H+ antiporter NhaA (NhaA) (PDB:1ZCD) (PUBMED:25746996)	PF06965.15	Na+/H+ antiporter 1			41.3349	-0.263566	0.406667	-0.648112	0.516913	0.985135		41.3083	-0.535044	0.800351	-0.668513	0.503807	0.999104		42.6711	0.033824	0.61596	0.0549127	0.956208	0.997932		35.1309	-0.619883
66754	K02339	09120 Genetic Information Processing	09124 Replication and repair	03030 DNA replication [PATH:ko03030]	holC; DNA polymerase III subunit chi [EC:2.7.7.7]	NA	GC_00002260	DESpr20G08_bin28	None	None	0	0	0	0	0	0	0	0	0	0	0	0	PF08570.13	Protein of unknown function (DUF1761)			0.843322	-1.16825	2.34351	-0.498505	0.618128	NA		NA	NA	NA	NA	NA	NA		1.66128	-0.971549	2.98504	-0.325473	0.744823	NA		#N/A	#N/A
66755	0	#N/A	#N/A	#N/A	#N/A	NA	GC_00000993	DESpr20G08_bin28	None	None	0	0	0	0	0	0	0	0	R	General function prediction only	COG2947	Predicted RNA-binding protein, contains EVE domain (EVE) (PDB:1ZCE) (PUBMED:32652237)	PF01878.21	EVE domain			3.25093	-0.529559	1.07255	-0.493736	0.621493	NA		2.64265	0.00828258	2.66199	0.00311142	0.997517	NA		4.11705	-0.88405	1.6619	-0.53195	0.594761	0.997932		1.66624	-0.409988
66756	0	#N/A	#N/A	#N/A	#N/A	NA	GC_00001233	DESpr20G08_bin28	yciI_9	Protein YciI	0	0	K09780	uncharacterized protein	0	0	0	0	Q|R	Secondary metabolites biosynthesis, transport and catabolism|General function prediction only	COG2350	YciI superfamily enzyme, includes 5-CHQ dehydrochlorinase, contains active-site pHis (YciI) (PDB:1MWQ) (PUBMED:15779043;23955343)	PF03795.17	YCII-related domain			3.61376	0.35351	1.16112	0.304455	0.760781	NA		3.35051	0.566148	2.41078	0.23484	0.814333	0.999104		4.01217	0.167892	1.87338	0.0896202	0.928589	NA		0.782324	2.19048
66757	K01187	09100 Metabolism	09101 Carbohydrate metabolism	00052 Galactose metabolism [PATH:ko00052]	malZ; alpha-glucosidase [EC:3.2.1.20]	NA	GC_00002668	DESpr20G08_bin28	gpsA_23	Glycerol-3-phosphate dehydrogenase [NAD(P)+]	COG0240	Isoprenoid biosynthesis	K00057	glycerol-3-phosphate dehydrogenase (NAD(P)+) [EC:1.1.1.94]	0	0	0	0	C	Energy production and conversion	COG0240	Glycerol-3-phosphate dehydrogenase (GpsA) (PDB:1EVY)	PF07479.17	NAD-dependent glycerol-3-phosphate dehydrogenase C-terminus			5.52878	-0.0586076	0.785526	-0.0746094	0.940526	0.995248		4.67029	1.02691	1.82514	0.562647	0.573675	0.999104		6.733	-0.978619	1.35651	-0.721424	0.470649	0.997932		0.872972	2.35131
66758	0	#N/A	#N/A	#N/A	#N/A	NA	GC_00004010	DESpr20G08_bin28	None	None	COG1587	Heme biosynthesis	K01719	uroporphyrinogen-III synthase [EC:4.2.1.75]	M00846|M00868|M00121|M00926	Siroheme biosynthesis, glutamyl-tRNA => siroheme|Heme biosynthesis, animals and fungi, glycine => heme|Heme biosynthesis, plants and bacteria, glutamate => heme|Heme biosynthesis, bacteria, glutamyl-tRNA => coproporphyrin III => heme	M00846|M00868|M00121|M00926	Pathway modules; Metabolism of cofactors and vitamins; Cofactor and vitamin metabolism|Pathway modules; Metabolism of cofactors and vitamins; Cofactor and vitamin metabolism|Pathway modules; Metabolism of cofactors and vitamins; Cofactor and vitamin metabolism|Pathway modules; Metabolism of cofactors and vitamins; Cofactor and vitamin metabolism	H	Coenzyme transport and metabolism	COG1587	Uroporphyrinogen-III synthase (HemD) (PDB:1JR2)	PF02602.18	Uroporphyrinogen-III synthase HemD			7.10606	2.25908	1.0403	2.17157	0.0298884	0.509512		9.8492	2.74171	1.70521	1.60784	0.107869	0.999104		3.72335	1.01968	1.78364	0.571685	0.567535	NA		0.68695	2.01009
66759	0	#N/A	#N/A	#N/A	#N/A	NA	GC_00003844	DESpr20G08_bin28	None	None	0	0	0	0	0	0	0	0	S	Function unknown	COG4223	Uncharacterized conserved protein	0	0			11.2578	0.252217	0.866772	0.290984	0.771063	0.990759		12.3292	0.731071	1.58688	0.460698	0.645015	0.999104		10.2451	-0.417411	1.13995	-0.366166	0.714241	0.997932		2.59507	3.92361
66760	K00344	09190 Not Included in Pathway or Brite	09191 Unclassified: metabolism	99980 Enzymes with EC numbers	qor, CRYZ; NADPH:quinone reductase [EC:1.6.5.5]	NA	GC_00002945	DESpr20G08_bin28	lapB_20	Lipopolysaccharide assembly protein B	0	0	K02498	HemY protein	0	0	0	0	S	Function unknown	COG3898	Uncharacterized protein HemY, contains HemY_N domain and TPR repeats (unrelated to HemY-type protoporphyrinogen oxidase) (HemYx)	PF07219.16	HemY protein N-terminus			10.0553	0.471063	0.781831	0.602513	0.546833	0.985135		4.95919	0.308683	1.83995	0.167767	0.866766	0.999104		16.6065	0.524544	0.975618	0.537653	0.590816	0.997932		1.24029	2.85831
66761	0	#N/A	#N/A	#N/A	#N/A	NA	GC_00002369	DESpr20G08_bin28	hlyU_5	Transcriptional activator HlyU	0	0	K22042	ArsR family transcriptional regulator, virulence genes transcriptional regulator	0	0	0	0	K	Transcription	COG0640	DNA-binding transcriptional regulator, ArsR family (ArsR) (PDB:3F6V)	PF01022.23	Bacterial regulatory protein, arsR family			10.4602	-0.873988	0.794204	-1.10046	0.271133	0.980682		5.96188	-1.85776	1.89609	-0.979786	0.327192	0.999104		16.354	-0.527898	0.953934	-0.553391	0.579996	0.997932		2.64276	3.94883
66762	K06048	09100 Metabolism	09106 Metabolism of other amino acids	00480 Glutathione metabolism [PATH:ko00480]	gshA, ybdK; glutamate---cysteine ligase / carboxylate-amine ligase [EC:6.3.2.2 6.3.-.-]	NA	GC_00003628	DESpr20G08_bin28	rutD_29	Putative aminoacrylate hydrolase RutD	COG0596	Menaquinone biosynthesis	K06049	magnesium chelatase accessory protein	0	0	0	0	H|R	Coenzyme transport and metabolism|General function prediction only	COG0596	2-succinyl-6-hydroxy-2,4-cyclohexadiene-1-carboxylate synthase MenH and related esterases, alpha/beta hydrolase fold (MenH) (PDB:4MYS)	PF12697.10	Alpha/beta hydrolase family			4.60425	4.11637	1.42784	2.88293	0.00393998	0.136914		4.77612	5.89743	2.71497	2.17219	0.0298414	0.531918		4.40638	2.92737	1.84141	1.58974	0.111893	0.997932		#N/A	#N/A
66763	0	#N/A	#N/A	#N/A	#N/A	NA	GC_00003656	DESpr20G08_bin28	bchD_11	Magnesium-chelatase 60 kDa subunit	0	0	0	0	0	0	0	0	H|H	Coenzyme transport and metabolism|Coenzyme transport and metabolism	COG1239|COG1240	Mg-chelatase subunit ChlI (ChlI) (PDB:1G8P)|vWFA (von Willebrand factor type A) domain of Mg and Co chelatases (ChlD)	PF17863.4	AAA lid domain			19.9238	4.89055	0.765855	6.38574	1.70574e-10	9.34023e-09		21.6816	4.55761	1.19423	3.81635	0.000135439	0.00628305		18.0001	5.30826	1.31465	4.03777	5.39619e-05	0.00260262		0.505654	1.56263
66764	K12256	09100 Metabolism	09105 Amino acid metabolism	00330 Arginine and proline metabolism [PATH:ko00330]	spuC; putrescine---pyruvate transaminase [EC:2.6.1.113]	NA	GC_00001395	DESpr20G08_bin28	bchI_9	Magnesium-chelatase 38 kDa subunit	0	0	K03405	magnesium chelatase subunit I [EC:6.6.1.1]	0	0	0	0	H	Coenzyme transport and metabolism	COG1239	Mg-chelatase subunit ChlI (ChlI) (PDB:1G8P)	PF17863.4	AAA lid domain			17.4332	3.57404	0.747628	4.7805	1.74861e-06	7.89936e-05		16.7941	7.69748	1.80963	4.25362	2.10343e-05	0.00111131		18.4636	2.45731	0.931861	2.63699	0.00836453	0.266672		#N/A	#N/A
66765	0	#N/A	#N/A	#N/A	#N/A	NA	GC_00001647	DESpr20G08_bin28	crtA_12	Spheroidene monooxygenase	0	0	K09847	spheroidene monooxygenase [EC:1.14.15.9]	0	0	0	0	0	0	0	0	0	0			19.9485	6.00917	0.953866	6.29981	2.98018e-10	1.53863e-08		18.7992	5.3685	1.45138	3.69888	0.000216549	0.00957852		21.7192	6.74582	1.55885	4.32742	1.50864e-05	0.000788266		0.27667	0.681759
66766	K18981	09100 Metabolism	09101 Carbohydrate metabolism	00053 Ascorbate and aldarate metabolism [PATH:ko00053]	udh; uronate dehydrogenase [EC:1.1.1.203]	NA	GC_00001297	DESpr20G08_bin28	crtI_17	Phytoene desaturase (neurosporene-forming)	0	0	K10027	phytoene desaturase [EC:1.3.99.26 1.3.99.28 1.3.99.29 1.3.99.31]	0	0	0	0	Q	Secondary metabolites biosynthesis, transport and catabolism	COG1233	Phytoene dehydrogenase-related protein (PDB:4REP)	PF01593.27	Flavin containing amine oxidoreductase			58.3354	6.62403	0.750901	8.82144	1.13001e-18	8.16774e-17		63.0091	9.5999	1.62835	5.89547	3.73621e-09	2.90153e-07		53.4402	5.45811	0.811591	6.7252	1.75351e-11	1.57064e-09		#N/A	#N/A
66767	K02557	09140 Cellular Processes	09142 Cell motility	02030 Bacterial chemotaxis [PATH:ko02030]	motB; chemotaxis protein MotB	NA	GC_00001285	DESpr20G08_bin28	crtB_14	15-cis-phytoene synthase	0	0	K02291	15-cis-phytoene synthase [EC:2.5.1.32]	M00097	beta-Carotene biosynthesis, GGAP => beta-carotene	M00097	Pathway modules; Biosynthesis of terpenoids and polyketides; Plant terpenoid biosynthesis	I	Lipid transport and metabolism	COG1562	Phytoene/squalene synthetase (ERG9) (PDB:3WEK)	PF00494.22	Squalene/phytoene synthase			31.3246	5.25889	0.689222	7.63018	2.34429e-14	1.41204e-12		32.5853	5.14948	1.15098	4.474	7.67695e-06	0.000471018		30.2819	5.31362	1.02606	5.17866	2.23482e-07	1.40123e-05		0.553341	1.68728
66768	K10543	09130 Environmental Information Processing	09131 Membrane transport	02010 ABC transporters [PATH:ko02010]	xylF; D-xylose transport system substrate-binding protein	NA	GC_00001441	DESpr20G08_bin28	crtC_9	Acyclic carotenoid 1,2-hydratase	0	0	K09844	carotenoid 1,2-hydratase [EC:4.2.1.131]	0	0	0	0	0	0	0	0	0	0			6.90786	6.47987	1.22803	5.27664	1.31571e-07	6.0961e-06		7.07217	6.44412	2.15624	2.98859	0.00280268	0.0951911		6.82435	6.48292	1.95279	3.31982	0.000900742	0.0403404		#N/A	#N/A
66769	0	#N/A	#N/A	#N/A	#N/A	NA	GC_00004485	DESpr20G08_bin28	None	None	0	0	0	0	0	0	0	0	0	0	0	0	0	0			0.538222	2.8033	2.56069	1.09475	0.273628	NA		0.544013	2.74113	4.89227	0.560298	0.575276	NA		0.545809	2.84441	4.89762	0.580773	0.561394	NA		#N/A	#N/A
66770	K01443	09100 Metabolism	09101 Carbohydrate metabolism	00520 Amino sugar and nucleotide sugar metabolism [PATH:ko00520]	nagA, AMDHD2; N-acetylglucosamine-6-phosphate deacetylase [EC:3.5.1.25]	NA	GC_00003689	DESpr20G08_bin28	crtD_12	Hydroxyneurosporene desaturase	0	0	K09845	1-hydroxycarotenoid 3,4-desaturase [EC:1.3.99.27]	0	0	0	0	Q	Secondary metabolites biosynthesis, transport and catabolism	COG1233	Phytoene dehydrogenase-related protein (PDB:4REP)	PF01593.27	Flavin containing amine oxidoreductase			18.6925	7.19655	1.11716	6.44185	1.18028e-10	6.6649e-09		16.9726	7.7107	1.80717	4.26673	1.98361e-05	0.00107795		21.1141	6.70301	1.55503	4.31053	1.62864e-05	0.000827966		#N/A	#N/A
66771	0	#N/A	#N/A	#N/A	#N/A	NA	GC_00001334	DESpr20G08_bin28	None	Farnesyl diphosphate synthase	COG0142	Isoprenoid biosynthesis	0	0	0	0	0	0	H	Coenzyme transport and metabolism	COG0142	Geranylgeranyl pyrophosphate synthase (IspA) (PDB:2AZJ)	PF00348.20	Polyprenyl synthetase			56.7741	9.52197	1.11465	8.54257	1.31273e-17	8.47177e-16		61.4268	9.56296	1.63393	5.85274	4.83541e-09	3.53729e-07		52.0184	9.41225	1.55076	6.06945	1.28353e-09	9.28583e-08		#N/A	#N/A
66772	0	#N/A	#N/A	#N/A	#N/A	NA	GC_00003677	DESpr20G08_bin28	crtF_12	Demethylspheroidene O-methyltransferase	0	0	K09846	demethylspheroidene O-methyltransferase [EC:2.1.1.210]	0	0	0	0	I	Lipid transport and metabolism	COG2230	Cyclopropane fatty-acyl-phospholipid synthase and related methyltransferases (Cfa) (PDB:5Z9O)	PF00891.21	O-methyltransferase domain			14.0707	7.51472	1.14224	6.57892	4.73864e-11	2.76217e-09		14.2028	7.45599	1.85845	4.01194	6.02216e-05	0.00293696		14.0742	7.5258	1.72122	4.37236	1.22913e-05	0.000660572		#N/A	#N/A
66773	K00249	09100 Metabolism	09103 Lipid metabolism	00071 Fatty acid degradation [PATH:ko00071]	ACADM, acd; acyl-CoA dehydrogenase [EC:1.3.8.7]	NA	GC_00001295	DESpr20G08_bin28	None	None	COG1063	Non-phosphorylated Entner-Doudoroff pathway	K11337	bacteriochlorophyllide a dehydrogenase [EC:1.1.1.396]	0	0	0	0	E|R	Amino acid transport and metabolism|General function prediction only	COG1063	Threonine dehydrogenase or related Zn-dependent dehydrogenase (Tdh) (PDB:4A2C)	PF08240.15	Alcohol dehydrogenase GroES-like domain			262.302	8.39703	0.625553	13.4234	4.41186e-41	1.13889e-38		245.97	11.5683	1.54576	7.48392	7.21353e-14	1.05539e-11		286.258	7.50378	0.65128	11.5216	1.02695e-30	3.21947e-28		#N/A	#N/A
66774	K07498	09190 Not Included in Pathway or Brite	09192 Unclassified: genetic information processing	99976 Replication and repair	K07498; putative transposase	NA	GC_00001356	DESpr20G08_bin28	bchX_11	Chlorophyllide reductase 35.5 kDa chain	0	0	K11333	3,8-divinyl chlorophyllide a/chlorophyllide a reductase subunit X [EC:1.3.7.14 1.3.7.15]	0	0	0	0	H	Coenzyme transport and metabolism	COG5753	Bacteriochlorophyllide reductase subunit BchX (BchX) (PUBMED:21886856)	PF00142.21	4Fe-4S iron sulfur cluster binding proteins, NifH/frxC family			242.435	10.1985	1.02029	9.99573	1.59116e-23	1.43761e-21		246.665	11.573	1.5411	7.50954	5.93339e-14	9.40443e-12		239.774	9.18937	1.09368	8.40224	4.38029e-17	5.88523e-15		#N/A	#N/A
66775	K02316	09120 Genetic Information Processing	09124 Replication and repair	03030 DNA replication [PATH:ko03030]	dnaG; DNA primase [EC:2.7.7.101]	NA	GC_00001310	DESpr20G08_bin28	bchY_11	Chlorophyllide reductase 52.5 kDa chain	0	0	K11334	3,8-divinyl chlorophyllide a/chlorophyllide a reductase subunit Y [EC:1.3.7.14 1.3.7.15]	0	0	0	0	H	Coenzyme transport and metabolism	COG5754	Bacteriochlorophyllide reductase subunit BchY (BchY) (PUBMED:21886856)	PF00148.22	Nitrogenase component 1 type Oxidoreductase			198.462	8.00014	0.641414	12.4727	1.0526e-35	2.1134e-33		214.982	9.92958	1.53295	6.47743	9.32985e-11	8.87268e-09		179.813	7.04483	0.70551	9.98545	1.76495e-23	4.14983e-21		#N/A	#N/A
66776	0	#N/A	#N/A	#N/A	#N/A	NA	GC_00001382	DESpr20G08_bin28	bchZ_11	Chlorophyllide reductase subunit Z	0	0	K11335	3,8-divinyl chlorophyllide a/chlorophyllide a reductase subunit Z [EC:1.3.7.14 1.3.7.15]	0	0	0	0	H	Coenzyme transport and metabolism	COG5755	Bacteriochlorophyllide reductase subunit BchZ (BchZ) (PUBMED:21886856)	PF00148.22	Nitrogenase component 1 type Oxidoreductase			180.085	7.46934	0.570042	13.1031	3.15894e-39	7.13525e-37		189.003	7.7307	0.921353	8.3906	4.8368e-17	1.31423e-14		171.275	7.15945	0.726598	9.85338	6.62793e-23	1.38524e-20		0.553341	1.68728
66777	0	#N/A	#N/A	#N/A	#N/A	NA	GC_00003950	DESpr20G08_bin28	None	None	0	0	0	0	0	0	0	0	0	0	0	0	PF05398.14	PufQ cytochrome subunit			138.814	7.69711	0.692859	11.1092	1.13173e-28	1.20297e-26		145.243	10.8073	1.56717	6.89605	5.3468e-12	5.98212e-10		133.235	6.61383	0.72274	9.15105	5.63841e-20	9.72288e-18		#N/A	#N/A
66778	K15785	09100 Metabolism	09105 Amino acid metabolism	00260 Glycine, serine and threonine metabolism [PATH:ko00260]	doeD; L-2,4-diaminobutyrate transaminase [EC:2.6.1.76]	NA	GC_00001379	DESpr20G08_bin28	pufB_8	Light-harvesting protein B-875 beta chain	0	0	K08927	light-harvesting complex 1 beta chain	0	0	0	0	0	0	0	0	PF00556.23	Antenna complex alpha/beta subunit			2767.88	8.26154	0.592863	13.935	3.88307e-44	1.16945e-41		2415.45	10.2438	0.691115	14.8222	1.05351e-49	2.00378e-46		3250.97	7.53357	0.491261	15.3352	4.44991e-53	8.37027e-50		11.2589	-3.09416
66779	0	#N/A	#N/A	#N/A	#N/A	NA	GC_00001378	DESpr20G08_bin28	pufA_8	Light-harvesting protein B-875 alpha chain	0	0	K08926	light-harvesting complex 1 alpha chain	0	0	0	0	0	0	0	0	PF00556.23	Antenna complex alpha/beta subunit			490.606	7.71471	0.467858	16.4894	4.37261e-61	2.63377e-58		511.193	8.85148	0.82187	10.7699	4.77353e-27	2.26982e-24		469.989	6.97489	0.52129	13.3801	7.90828e-41	3.71887e-38		4.89261	-2.68132
66780	K11335	09100 Metabolism	09108 Metabolism of cofactors and vitamins	00860 Porphyrin and chlorophyll metabolism [PATH:ko00860]	bchZ; 3,8-divinyl chlorophyllide a/chlorophyllide a reductase subunit Z [EC:1.3.7.14 1.3.7.15]	NA	GC_00001392	DESpr20G08_bin28	pufL_8	Reaction center protein L chain	COG5716	Photosystem II	K08928	photosynthetic reaction center L subunit	M00597|M00612|M00613	Anoxygenic photosystem II|Anoxygenic photosynthesis in purple bacteria|Anoxygenic photosynthesis in green nonsulfur bacteria	M00597|M00612|M00613	Pathway modules; Energy metabolism; Photosynthesis|Signature modules; Module set; Metabolic capacity|Signature modules; Module set; Metabolic capacity	C	Energy production and conversion	COG5716	Photosystem II reaction center D1, PsbA (PsbA) (PDB:1S5L)	PF00124.22	Photosynthetic reaction centre protein			587.603	8.48494	0.470407	18.0375	9.89701e-73	1.78839e-69		594.863	8.80922	0.770614	11.4314	2.91296e-30	2.77022e-27		586.806	8.17006	0.585279	13.9592	2.76353e-44	1.73273e-41		1.73777	-0.28447
66781	K00057	09100 Metabolism	09103 Lipid metabolism	00564 Glycerophospholipid metabolism [PATH:ko00564]	gpsA; glycerol-3-phosphate dehydrogenase (NAD(P)+) [EC:1.1.1.94]	NA	GC_00001426	DESpr20G08_bin28	pufM_8	Reaction center protein M chain	COG5719	Photosystem II	K08929	photosynthetic reaction center M subunit	M00597|M00612|M00613	Anoxygenic photosystem II|Anoxygenic photosynthesis in purple bacteria|Anoxygenic photosynthesis in green nonsulfur bacteria	M00597|M00612|M00613	Pathway modules; Energy metabolism; Photosynthesis|Signature modules; Module set; Metabolic capacity|Signature modules; Module set; Metabolic capacity	C	Energy production and conversion	COG5719	Photosystem II reaction center D2, PsbD (PsbD) (PDB:1S5L) (PUBMED:20558739;25043005)	PF00124.22	Photosynthetic reaction centre protein			505.073	7.51183	0.427403	17.5755	3.794e-69	3.42788e-66		526.75	8.21374	0.723404	11.3543	7.06096e-30	4.47665e-27		485.229	6.93802	0.491961	14.1028	3.65012e-45	3.43293e-42		1.05899	2.62655
66782	K16899	09180 Brite Hierarchies	09182 Protein families: genetic information processing	03400 DNA repair and recombination proteins [BR:ko03400]	addB; ATP-dependent helicase/nuclease subunit B [EC:3.1.-.- 3.6.4.12]	NA	GC_00003405	DESpr20G08_bin28	None	None	0	0	0	0	0	0	0	0	0	0	0	0	PF11511.11	Intrinsic membrane protein PufX			106.88	7.14952	0.67151	10.6469	1.80233e-26	1.80934e-24		119.854	6.47937	0.845816	7.6605	1.85217e-14	3.52282e-12		91.8535	8.80107	1.4211	6.19312	5.89847e-10	4.43801e-08		0.806168	2.23216
66783	K01662	09100 Metabolism	09108 Metabolism of cofactors and vitamins	00730 Thiamine metabolism [PATH:ko00730]	dxs; 1-deoxy-D-xylulose-5-phosphate synthase [EC:2.2.1.7]	NA	GC_00000012	DESpr20G08_bin28	dxs_62	1-deoxy-D-xylulose-5-phosphate synthase	COG1154	Pyridoxal phosphate biosynthesis	K01662	1-deoxy-D-xylulose-5-phosphate synthase [EC:2.2.1.7]	M00096	C5 isoprenoid biosynthesis, non-mevalonate pathway	M00096	Pathway modules; Biosynthesis of terpenoids and polyketides; Terpenoid backbone biosynthesis	H|I	Coenzyme transport and metabolism|Lipid transport and metabolism	COG1154	Deoxyxylulose-5-phosphate synthase (Dxs) (PDB:2O1S)	PF13292.9	1-deoxy-D-xylulose-5-phosphate synthase			151.636	7.97435	0.671931	11.8678	1.73946e-32	2.85747e-30		141.009	8.31892	1.1721	7.09745	1.27083e-12	1.61142e-10		167.382	7.72398	0.844137	9.15014	5.6859e-20	9.72288e-18		0.252827	0.562096
66784	K12573	09120 Genetic Information Processing	09123 Folding, sorting and degradation	03018 RNA degradation [PATH:ko03018]	rnr, vacB; ribonuclease R [EC:3.1.13.1]	NA	GC_00000051	DESpr20G08_bin28	idi_19	Isopentenyl-diphosphate Delta-isomerase	COG1443	Isoprenoid biosynthesis	K01823	isopentenyl-diphosphate Delta-isomerase [EC:5.3.3.2]	M00095|M00849|M00096|M00364|M00365|M00366|M00367	C5 isoprenoid biosynthesis, mevalonate pathway|C5 isoprenoid biosynthesis, mevalonate pathway, archaea|C5 isoprenoid biosynthesis, non-mevalonate pathway|C10-C20 isoprenoid biosynthesis, bacteria|C10-C20 isoprenoid biosynthesis, archaea|C10-C20 isoprenoid biosynthesis, plants|C10-C20 isoprenoid biosynthesis, non-plant eukaryotes	M00095|M00849|M00096|M00364|M00365|M00366|M00367	Pathway modules; Biosynthesis of terpenoids and polyketides; Terpenoid backbone biosynthesis|Pathway modules; Biosynthesis of terpenoids and polyketides; Terpenoid backbone biosynthesis|Pathway modules; Biosynthesis of terpenoids and polyketides; Terpenoid backbone biosynthesis|Pathway modules; Biosynthesis of terpenoids and polyketides; Terpenoid backbone biosynthesis|Pathway modules; Biosynthes…	I	Lipid transport and metabolism	COG1443	Isopentenyldiphosphate isomerase (Idi) (PDB:1NFS)	PF00293.31	NUDIX domain			16.7918	4.72459	0.763733	6.18618	6.16397e-10	3.09397e-08		16.1581	5.14483	1.49813	3.43417	0.000594381	0.0235523		17.8514	4.37005	1.10677	3.94848	7.86483e-05	0.00369843		0.27667	0.681759
66785	K00748	09100 Metabolism	09107 Glycan biosynthesis and metabolism	00540 Lipopolysaccharide biosynthesis [PATH:ko00540]	lpxB; lipid-A-disaccharide synthase [EC:2.4.1.182]	NA	GC_00001367	DESpr20G08_bin28	None	None	0	0	K10960	geranylgeranyl diphosphate/geranylgeranyl-bacteriochlorophyllide a reductase [EC:1.3.1.83 1.3.1.111]	0	0	0	0	C	Energy production and conversion	COG0644	Dehydrogenase (flavoprotein) (FixC) (PDB:4OPU)	PF01494.22	FAD binding domain			66.9513	5.29368	0.526219	10.0598	8.31315e-24	7.90625e-22		66.6194	7.22628	1.22644	5.89207	3.81379e-09	2.90153e-07		68.2464	4.43242	0.63208	7.01243	2.34215e-12	2.20279e-10		0.27667	0.681759
66786	K02033	09140 Cellular Processes	09145 Cellular community - prokaryotes	02024 Quorum sensing [PATH:ko02024]	ABC.PE.P; peptide/nickel transport system permease protein	NA	GC_00001418	DESpr20G08_bin28	pucC_21	Protein PucC	0	0	K08226	MFS transporter, BCD family, chlorophyll transporter	0	0	0	0	G	Carbohydrate transport and metabolism	COG2211	Na+/melibiose symporter or related transporter (MelB) (PDB:4M64)	PF03209.18	PUCC protein			60.4397	4.737	0.491825	9.63147	5.88782e-22	4.83604e-20		67.09	5.03415	0.825163	6.1008	1.05537e-09	8.72742e-08		53.0665	4.34514	0.691086	6.28742	3.22791e-10	2.75986e-08		1.14964	2.74707
66787	K09471	09100 Metabolism	09105 Amino acid metabolism	00330 Arginine and proline metabolism [PATH:ko00330]	puuB, ordL; gamma-glutamylputrescine oxidase [EC:1.4.3.-]	NA	GC_00001380	DESpr20G08_bin28	menA_11	1,4-dihydroxy-2-naphthoate octaprenyltransferase	COG0382	Ubiquinone biosynthesis	K04040	chlorophyll/bacteriochlorophyll a synthase [EC:2.5.1.62 2.5.1.133]	0	0	0	0	H	Coenzyme transport and metabolism	COG0382	4-hydroxybenzoate polyprenyltransferase (UbiA) (PDB:4OD4) (PUBMED:28830929)	PF01040.21	UbiA prenyltransferase family			97.4794	5.98926	0.533374	11.229	2.93746e-29	3.53866e-27		93.5911	8.73123	1.56379	5.58337	2.35908e-08	1.60249e-06		103.559	5.09428	0.606893	8.39402	4.69785e-17	5.8911e-15		#N/A	#N/A
66788	K06889	09190 Not Included in Pathway or Brite	09194 Poorly characterized	99997 Function unknown	K06889; uncharacterized protein	NA	GC_00001928	DESpr20G08_bin28	None	Cytochrome c-551	0	0	K08738	cytochrome c	0	0	0	0	C	Energy production and conversion	COG3474	Cytochrome c2 (Cyc7) (PDB:1YEA)	PF00034.24	Cytochrome c			164.086	1.00226	0.32353	3.0979	0.00194896	0.0754905		174.822	1.01781	0.550197	1.8499	0.0643276	0.774374		154.332	0.944015	0.427531	2.20806	0.0272399	0.742583		61.0188	0.229094
66789	K00554	09180 Brite Hierarchies	09182 Protein families: genetic information processing	03016 Transfer RNA biogenesis [BR:ko03016]	trmD; tRNA (guanine37-N1)-methyltransferase [EC:2.1.1.228]	NA	GC_00000604	DESpr20G08_bin28	hemE_21	Uroporphyrinogen decarboxylase	COG0407	Heme biosynthesis	K01599	uroporphyrinogen decarboxylase [EC:4.1.1.37]	M00868|M00121|M00926	Heme biosynthesis, animals and fungi, glycine => heme|Heme biosynthesis, plants and bacteria, glutamate => heme|Heme biosynthesis, bacteria, glutamyl-tRNA => coproporphyrin III => heme	M00868|M00121|M00926	Pathway modules; Metabolism of cofactors and vitamins; Cofactor and vitamin metabolism|Pathway modules; Metabolism of cofactors and vitamins; Cofactor and vitamin metabolism|Pathway modules; Metabolism of cofactors and vitamins; Cofactor and vitamin metabolism	H	Coenzyme transport and metabolism	COG0407	Uroporphyrinogen-III decarboxylase HemE (HemE) (PDB:2DG5)	PF01208.20	Uroporphyrinogen decarboxylase (URO-D)			26.7238	2.8936	0.514775	5.6211	1.89747e-08	9.02298e-07		26.3419	2.57975	0.97675	2.64116	0.00826232	0.231102		27.7161	3.26384	0.791489	4.12368	3.72872e-05	0.00184572		3.11533	1.22931
66790	K18893	09130 Environmental Information Processing	09131 Membrane transport	02010 ABC transporters [PATH:ko02010]	vcaM; ATP-binding cassette, subfamily B, multidrug efflux pump	NA	GC_00000011	DESpr20G08_bin28	hemC_21	Porphobilinogen deaminase	COG0181	Heme biosynthesis	K01749	hydroxymethylbilane synthase [EC:2.5.1.61]	M00846|M00868|M00121|M00926	Siroheme biosynthesis, glutamyl-tRNA => siroheme|Heme biosynthesis, animals and fungi, glycine => heme|Heme biosynthesis, plants and bacteria, glutamate => heme|Heme biosynthesis, bacteria, glutamyl-tRNA => coproporphyrin III => heme	M00846|M00868|M00121|M00926	Pathway modules; Metabolism of cofactors and vitamins; Cofactor and vitamin metabolism|Pathway modules; Metabolism of cofactors and vitamins; Cofactor and vitamin metabolism|Pathway modules; Metabolism of cofactors and vitamins; Cofactor and vitamin metabolism|Pathway modules; Metabolism of cofactors and vitamins; Cofactor and vitamin metabolism	H	Coenzyme transport and metabolism	COG0181	Porphobilinogen deaminase (HemC) (PDB:1AH5)	PF01379.23	Porphobilinogen deaminase, dipyromethane cofactor binding domain			22.1814	1.70395	0.636859	2.67555	0.00746071	0.217444		18.6843	1.30998	1.20964	1.08295	0.27883	0.999104		27.0649	2.05723	0.778917	2.64114	0.00826276	0.266672		4.56246	1.13589
66791	K01918	09100 Metabolism	09106 Metabolism of other amino acids	00410 beta-Alanine metabolism [PATH:ko00410]	panC; pantoate--beta-alanine ligase [EC:6.3.2.1]	NA	GC_00003980	DESpr20G08_bin28	None	None	0	0	K19073	divinyl chlorophyllide a 8-vinyl-reductase [EC:1.3.1.75]	0	0	0	0	R	General function prediction only	COG0702	Uncharacterized conserved protein YbjT, contains NAD(P)-binding and DUF2867 domains (YbjT) (PDB:5L3Z)	PF13460.9	NAD(P)H-binding			4.70858	1.23099	0.870099	1.41477	0.157135	0.979655		4.84074	0.766997	1.83399	0.418212	0.675792	0.999104		4.66069	1.85001	1.62612	1.13768	0.255253	0.997932		1.05899	2.62655
66792	K09769	09190 Not Included in Pathway or Brite	09194 Poorly characterized	99997 Function unknown	K09769; uncharacterized protein	NA	GC_00000024	DESpr20G08_bin28	hemA_41	5-aminolevulinate synthase	COG0156	Biotin biosynthesis	K00643	5-aminolevulinate synthase [EC:2.3.1.37]	M00868	Heme biosynthesis, animals and fungi, glycine => heme	M00868	Pathway modules; Metabolism of cofactors and vitamins; Cofactor and vitamin metabolism	H	Coenzyme transport and metabolism	COG0156	7-keto-8-aminopelargonate synthetase or related enzyme (BioF) (PDB:1BS0)	PF00155.24	Aminotransferase class I and II			103.246	5.35196	0.4787	11.1802	5.09797e-29	5.75752e-27		104.963	6.55216	0.89586	7.31382	2.59656e-13	3.52761e-11		102.598	4.6154	0.565217	8.16571	3.19549e-16	3.7567e-14		0.667833	1.96082
66793	K02483	09180 Brite Hierarchies	09183 Protein families: signaling and cellular processes	02022 Two-component system [BR:ko02022]	K02483; two-component system, OmpR family, response regulator	NA	GC_00003977	DESpr20G08_bin28	None	None	0	0	0	0	0	0	0	0	R	General function prediction only	COG1719	Predicted hydrocarbon binding protein, contains 4VR domain (PDB:2OSD)	PF12291.11	Protein of unknown function (DUF3623)			42.7287	5.42226	0.631613	8.58478	9.10071e-18	6.09074e-16		42.8645	6.58612	1.29258	5.09535	3.481e-07	2.28306e-05		43.3719	4.75528	0.793315	5.9942	2.04493e-09	1.42271e-07		0.252827	0.562096
66794	0	#N/A	#N/A	#N/A	#N/A	NA	GC_00001322	DESpr20G08_bin28	None	None	0	0	K04035	magnesium-protoporphyrin IX monomethyl ester (oxidative) cyclase [EC:1.14.13.81]	0	0	0	0	H	Coenzyme transport and metabolism	COG5759	Mg-protoporphyrin IX monomethyl ester cyclase BchE, aerobic (=Ycf59) (Ycf59) (PUBMED:21388705)	PF02915.20	Rubrerythrin			98.4698	5.22998	0.442837	11.8102	3.45802e-32	5.20721e-30		101.061	5.1046	0.730636	6.98652	2.81784e-12	3.34971e-10		96.864	5.31553	0.630866	8.42578	3.5837e-17	5.18534e-15		1.60761	3.23272
66795	K06902	09140 Cellular Processes	09141 Transport and catabolism	04138 Autophagy - yeast [PATH:ko04138]	UMF1; MFS transporter, UMF1 family	NA	GC_00001313	DESpr20G08_bin28	None	None	0	0	0	0	0	0	0	0	0	0	0	0	0	0			17.1601	6.38675	1.13102	5.64687	1.63393e-08	7.97978e-07		9.57367	5.39114	1.99644	2.70038	0.00692594	0.202408		27.0282	7.0599	1.52082	4.64216	3.44781e-06	0.000202667		#N/A	#N/A
66796	K09796	09180 Brite Hierarchies	09182 Protein families: genetic information processing	03110 Chaperones and folding catalysts [BR:ko03110]	pccA; periplasmic copper chaperone A	NA	GC_00002638	DESpr20G08_bin28	None	None	0	0	0	0	0	0	0	0	0	0	0	0	0	0			52.1054	5.17945	0.559662	9.2546	2.15035e-20	1.61903e-18		61.1882	5.50353	0.894953	6.14952	7.77195e-10	6.7192e-08		41.3413	4.68291	0.793918	5.89848	3.66867e-09	2.37957e-07		0.758481	2.14766
66797	0	#N/A	#N/A	#N/A	#N/A	NA	GC_00001903	DESpr20G08_bin28	None	None	0	0	0	0	0	0	0	0	0	0	0	0	PF03703.17	Bacterial PH domain			99.4852	5.84243	0.509872	11.4586	2.12869e-30	2.74753e-28		107.311	5.73153	0.763094	7.51091	5.8719e-14	9.40443e-12		90.9693	5.91412	0.731743	8.08224	6.35892e-16	7.03595e-14		1.14964	2.74707
66798	K01631	09100 Metabolism	09101 Carbohydrate metabolism	00052 Galactose metabolism [PATH:ko00052]	dgoA; 2-dehydro-3-deoxyphosphogalactonate aldolase [EC:4.1.2.21]	NA	GC_00001290	DESpr20G08_bin28	puhA_11	Reaction center protein H chain	0	0	K13991	photosynthetic reaction center H subunit	0	0	0	0	0	0	0	0	PF03967.16	Photosynthetic reaction centre, H-chain N-terminal region			229.782	6.06347	0.41589	14.5795	3.79284e-48	1.37073e-45		245.359	6.51568	0.684014	9.52564	1.64027e-21	6.2396e-19		213.479	5.59948	0.509522	10.9897	4.28479e-28	1.15138e-25		1.56465	3.19059
66799	K18893	09130 Environmental Information Processing	09131 Membrane transport	02010 ABC transporters [PATH:ko02010]	vcaM; ATP-binding cassette, subfamily B, multidrug efflux pump	NA	GC_00000011	DESpr20G08_bin28	pucC_22	Protein PucC	0	0	K08226	MFS transporter, BCD family, chlorophyll transporter	0	0	0	0	G	Carbohydrate transport and metabolism	COG2211	Na+/melibiose symporter or related transporter (MelB) (PDB:4M64)	PF03209.18	PUCC protein			128.508	6.73663	0.58104	11.5941	4.41507e-31	6.13694e-29		139.696	6.70671	0.825153	8.12784	4.37011e-16	1.03899e-13		116.144	6.43085	1.96951	3.2652	0.00109388	0.0478508		0.782324	2.19048
66800	0	#N/A	#N/A	#N/A	#N/A	NA	GC_00001353	DESpr20G08_bin28	bchM_11	Magnesium-protoporphyrin O-methyltransferase	COG2227	Ubiquinone biosynthesis	K03428	magnesium-protoporphyrin O-methyltransferase [EC:2.1.1.11]	0	0	0	0	H	Coenzyme transport and metabolism	COG2227	2-polyprenyl-3-methyl-5-hydroxy-6-metoxy-1,4-benzoquinol methylase (UbiG) (PDB:1BHJ)	PF07109.14	Magnesium-protoporphyrin IX methyltransferase C-terminus			59.0053	8.14736	1.04135	7.82381	5.1247e-15	3.19322e-13		59.8196	7.06454	1.25606	5.62436	1.86192e-08	1.31162e-06		58.9953	9.59362	1.54195	6.22173	4.91718e-10	3.85384e-08		0.27667	0.681759
66801	K03980	09180 Brite Hierarchies	09181 Protein families: metabolism	01011 Peptidoglycan biosynthesis and degradation proteins [BR:ko01011]	murJ, mviN; putative peptidoglycan lipid II flippase	NA	GC_00001314	DESpr20G08_bin28	bchL_11	Light-independent protochlorophyllide reductase iron-sulfur ATP-binding protein	0	0	K04037	light-independent protochlorophyllide reductase subunit L [EC:1.3.7.7]	0	0	0	0	H|P	Coenzyme transport and metabolism|Inorganic ion transport and metabolism	COG1348	Nitrogenase ATPase subunit NifH/coenzyme F430 biosynthesis subunit CfbC (NifH/CfbC) (PDB:1CP2) (PUBMED:28225763)	PF00142.21	4Fe-4S iron sulfur cluster binding proteins, NifH/frxC family			124.393	5.78034	0.472333	12.2378	1.95144e-34	3.52626e-32		127.553	7.16828	0.929463	7.71228	1.23592e-14	2.6119e-12		122.28	4.98833	0.552791	9.02391	1.81492e-19	2.84489e-17		0.505654	1.56263
66802	K01607	09100 Metabolism	09111 Xenobiotics biodegradation and metabolism	00362 Benzoate degradation [PATH:ko00362]	pcaC; 4-carboxymuconolactone decarboxylase [EC:4.1.1.44]	NA	GC_00001275	DESpr20G08_bin28	None	None	COG1429	Cobalamine/B12 biosynthesis	K03403	magnesium chelatase subunit H [EC:6.6.1.1]	0	0	0	0	H	Coenzyme transport and metabolism	COG1429	Cobalamin biosynthesis protein CobN, Mg-chelatase (CobN) (PDB:4ZHJ)	PF02514.19	CobN/Magnesium Chelatase			253.926	7.0648	0.476365	14.8306	9.28396e-50	4.19403e-47		273.888	7.95537	0.837958	9.49375	2.22865e-21	7.06481e-19		232.434	6.36573	0.552115	11.5297	9.34527e-31	3.21947e-28		0.620145	1.85832
66803	K22215	09100 Metabolism	09101 Carbohydrate metabolism	00052 Galactose metabolism [PATH:ko00052]	galD; galactose dehydrogenase [EC:1.1.1.48 1.1.1.120]	NA	GC_00001315	DESpr20G08_bin28	bchB_11	Light-independent protochlorophyllide reductase subunit B	0	0	K04039	light-independent protochlorophyllide reductase subunit B [EC:1.3.7.7]	0	0	0	0	H	Coenzyme transport and metabolism	COG5746	Light-independent protochlorophyllide reductase subunit B, BchB (= ChlB) (BchB) (PDB:2XDQ)	PF00148.22	Nitrogenase component 1 type Oxidoreductase			89.2092	7.48521	0.767426	9.75366	1.77939e-22	1.53113e-20		103.883	10.325	1.57001	6.5764	4.81971e-11	4.82479e-09		71.9381	6.14794	0.820724	7.49087	6.84178e-14	7.14966e-12		#N/A	#N/A
66804	K03306	09190 Not Included in Pathway or Brite	09193 Unclassified: signaling and cellular processes	99977 Transport	TC.PIT; inorganic phosphate transporter, PiT family	NA	GC_00001358	DESpr20G08_bin28	bchN_12	Light-independent protochlorophyllide reductase subunit N	0	0	K04038	light-independent protochlorophyllide reductase subunit N [EC:1.3.7.7]	0	0	0	0	H	Coenzyme transport and metabolism	COG5747	Light-independent protochlorophyllide reductase subunit N, BchN (=ChlN) (BchN) (PDB:2XDQ)	PF00148.22	Nitrogenase component 1 type Oxidoreductase			102.089	8.38404	0.903831	9.27611	1.75772e-20	1.38096e-18		105.958	7.89865	1.19236	6.62439	3.48685e-11	3.68444e-09		98.6146	8.92563	1.42243	6.27492	3.49804e-10	2.86079e-08		0.27667	0.681759
66805	K03282	09180 Brite Hierarchies	09183 Protein families: signaling and cellular processes	02000 Transporters [BR:ko02000]	mscL; large conductance mechanosensitive channel	NA	GC_00001351	DESpr20G08_bin28	None	None	0	0	K11336	3-vinyl bacteriochlorophyllide hydratase [EC:4.2.1.165]	0	0	0	0	0	0	0	0	PF07284.14	2-vinyl bacteriochlorophyllide hydratase (BCHF)			94.6821	8.87386	1.02599	8.64906	5.19244e-18	3.60875e-16		81.1661	9.96755	1.58941	6.27121	3.58254e-10	3.24476e-08		113.026	8.17245	1.12901	7.23863	4.53234e-13	4.48702e-11		#N/A	#N/A
66806	K02016	09180 Brite Hierarchies	09183 Protein families: signaling and cellular processes	02000 Transporters [BR:ko02000]	ABC.FEV.S; iron complex transport system substrate-binding protein	NA	GC_00003959	DESpr20G08_bin28	None	None	0	0	0	0	0	0	0	0	C	Energy production and conversion	COG5012	Methanogenic corrinoid protein MtbC1 (MtbC1) (PDB:1Y80)	0	0			45.4947	4.58327	0.722035	6.34771	2.18539e-10	1.16147e-08		37.8756	5.82519	1.23639	4.71145	2.45964e-06	0.000155941		55.8686	4.14394	2.06679	2.00501	0.044962	0.997932		0.343475	1.01455
66807	K00108	09100 Metabolism	09105 Amino acid metabolism	00260 Glycine, serine and threonine metabolism [PATH:ko00260]	betA, CHDH; choline dehydrogenase [EC:1.1.99.1]	NA	GC_00003973	DESpr20G08_bin28	None	None	0	0	0	0	0	0	0	0	T	Signal transduction mechanisms	COG2204	DNA-binding transcriptional response regulator, NtrC family, contains REC, AAA-type ATPase, and a Fis-type DNA-binding domains (AtoC) (PDB:1ZY2)	PF00989.28	PAS fold			23.863	1.68333	0.607328	2.7717	0.0055765	0.176785		22.3929	1.38829	1.14098	1.21675	0.2237	0.999104		26.3098	1.99383	0.759966	2.62358	0.0087011	0.272779		10.5083	-1.0043
66808	K02033	09140 Cellular Processes	09145 Cellular community - prokaryotes	02024 Quorum sensing [PATH:ko02024]	ABC.PE.P; peptide/nickel transport system permease protein	NA	GC_00003970	DESpr20G08_bin28	None	None	0	0	K22491	MerR family transcriptional regulator, light-induced transcriptional regulator	0	0	0	0	C	Energy production and conversion	COG5012	Methanogenic corrinoid protein MtbC1 (MtbC1) (PDB:1Y80)	PF02310.22	B12 binding domain			31.7444	-0.0980258	0.464104	-0.211215	0.832719	0.994758		27.0086	0.256318	0.877087	0.292238	0.770105	0.999104		38.5194	-0.408807	0.717367	-0.569872	0.568764	0.997932		7.00762	5.35604
66809	0	#N/A	#N/A	#N/A	#N/A	NA	GC_00003969	DESpr20G08_bin28	fixJ_4	Transcriptional regulatory protein FixJ	0	0	K14987	two-component system, LuxR family, response regulator FixJ	0	0	0	0	T|K	Signal transduction mechanisms|Transcription	COG4566	DNA-binding response regulator, FixJ family, consists of REC and HTH domains (FixJ) (PDB:1YIO)	PF00072.27	Response regulator receiver domain			2.69678	-1.03433	1.31417	-0.787061	0.431246	NA		4.48249	-1.13338	1.89864	-0.596944	0.550545	0.999104		0.582006	-0.18116	4.56368	-0.039696	0.968336	NA		1.7221	3.33229
66810	K08226	09180 Brite Hierarchies	09183 Protein families: signaling and cellular processes	02000 Transporters [BR:ko02000]	pucC; MFS transporter, BCD family, chlorophyll transporter	NA	GC_00001446	DESpr20G08_bin28	tspO_13	Tryptophan-rich sensory protein	0	0	K05770	translocator protein	0	0	0	0	T	Signal transduction mechanisms	COG3476	Tryptophan-rich sensory protein TspO/CrtK (mitochondrial benzodiazepine receptor homolog) (TspO) (PDB:2MGY)	PF03073.18	TspO/MBR family			10.2623	-0.310853	0.635807	-0.488912	0.624904	0.985135		11.0219	-0.0301504	1.2922	-0.0233327	0.981385	0.999104		9.57693	-0.669066	1.1507	-0.581441	0.560943	0.997932		3.21995	4.23255
66811	K01802	09190 Not Included in Pathway or Brite	09191 Unclassified: metabolism	99980 Enzymes with EC numbers	E5.2.1.8; peptidylprolyl isomerase [EC:5.2.1.8]	NA	GC_00002376	DESpr20G08_bin28	None	None	0	0	K07112	uncharacterized protein	0	0	0	0	R	General function prediction only	COG2391	Uncharacterized membrane protein YedE/YeeE, contains two sulfur transport domains (YedE)	PF04143.17	Sulphur transport			1.71621	-0.897109	1.7639	-0.508594	0.611037	NA		1.12465	0.542584	4.0943	0.132522	0.894572	NA		2.49788	-1.78353	2.60109	-0.685686	0.492911	NA		2.64037	-3.13155
66812	K03520	09190 Not Included in Pathway or Brite	09191 Unclassified: metabolism	99980 Enzymes with EC numbers	coxL, cutL; aerobic carbon-monoxide dehydrogenase large subunit [EC:1.2.5.3]	NA	GC_00002366	DESpr20G08_bin28	None	None	0	0	K07112	uncharacterized protein	0	0	0	0	R	General function prediction only	COG2391	Uncharacterized membrane protein YedE/YeeE, contains two sulfur transport domains (YedE)	PF20398.1	Family of unknown function (DUF6691)			2.90855	2.3012	1.41738	1.62356	0.104469	NA		0.654473	-2.75161	4.8573	-0.56649	0.571061	NA		5.79945	3.92615	1.7531	2.23955	0.0251202	0.694868		2.17859	-2.30123
66813	0	#N/A	#N/A	#N/A	#N/A	NA	GC_00000035	DESpr20G08_bin28	None	putative metallo-hydrolase	0	0	K01069	hydroxyacylglutathione hydrolase [EC:3.1.2.6]	0	0	0	0	R	General function prediction only	COG0491	Glyoxylase or a related metal-dependent hydrolase, beta-lactamase superfamily II (GloB) (PDB:1QH3) (PUBMED:25670698)	PF00753.30	Metallo-beta-lactamase superfamily			28.7291	-0.443297	0.472561	-0.938073	0.348207	0.985135		30.9247	-0.359605	0.89131	-0.403457	0.686612	0.999104		26.5889	-0.634579	0.727652	-0.872091	0.383159	0.997932		15.8743	0.829411
66814	K03808	09190 Not Included in Pathway or Brite	09194 Poorly characterized	99996 General function prediction only	pqiA; paraquat-inducible protein A	NA	GC_00003618	DESpr20G08_bin28	blh_25	Beta-lactamase hydrolase-like protein	0	0	0	0	0	0	0	0	R	General function prediction only	COG3453	Predicted phosphohydrolase, protein tyrosine phosphatase (PTP) superfamily, DUF442 family (PDB:2F46)	PF04273.16	Beta-lactamase hydrolase-like protein, phosphatase-like domain			0.368579	-1.85658	3.47289	-0.534592	0.592932	NA		NA	NA	NA	NA	NA	NA		0.836601	-2.95495	4.27696	-0.690899	0.489629	NA		#N/A	#N/A
66815	K01740	09100 Metabolism	09105 Amino acid metabolism	00270 Cysteine and methionine metabolism [PATH:ko00270]	metY; O-acetylhomoserine (thiol)-lyase [EC:2.5.1.49]	NA	GC_00001200	DESpr20G08_bin28	None	putative sulfate transporter	0	0	K03321	sulfate permease, SulP family	0	0	0	0	P	Inorganic ion transport and metabolism	COG0659	Sulfate permease or related transporter, MFS superfamily (SUL1) (PDB:3NY7)	PF00916.23	Sulfate permease family			0.961721	-1.41645	2.02227	-0.700424	0.483662	NA		0.880442	-3.1787	4.47825	-0.709808	0.477823	NA		1.10354	0.0416981	3.49101	0.0119444	0.99047	NA		1.4611	-0.911321
66816	0	#N/A	#N/A	#N/A	#N/A	NA	GC_00002371	DESpr20G08_bin28	aam_32	Acylamidase	COG0154	Aminoacyl-tRNA synthetases	K01426	amidase [EC:3.5.1.4]	0	0	0	0	J	Translation, ribosomal structure and biogenesis	COG0154	Asp-tRNAAsn/Glu-tRNAGln amidotransferase A subunit or related amidase (GatA) (PDB:3H0L)	PF01425.24	Amidase			8.86368	-0.0753859	0.731351	-0.103078	0.917901	0.995248		9.19012	0.644852	1.45834	0.442184	0.658356	0.999104		8.6062	-1.04029	1.20933	-0.860222	0.389667	0.997932		2.16568	3.65785
66817	0	#N/A	#N/A	#N/A	#N/A	NA	GC_00004214	DESpr20G08_bin28	None	None	0	0	0	0	0	0	0	0	0	0	0	0	0	0			2.5939	-2.40168	1.43544	-1.67313	0.0943024	NA		3.44134	-3.43125	2.51435	-1.36466	0.172359	0.999104		1.62766	-1.01042	2.96328	-0.340979	0.733119	NA		1.81748	3.40695
66818	0	#N/A	#N/A	#N/A	#N/A	NA	GC_00003954	DESpr20G08_bin28	None	None	0	0	0	0	0	0	0	0	M	Cell wall/membrane/envelope biogenesis	COG2885	Outer membrane protein OmpA and related peptidoglycan-associated (lipo)proteins (OmpA) (PDB:1OAP)	0	0			12.4258	0.734923	0.617118	1.19089	0.233695	0.980682		13.8838	0.777178	1.19496	0.650378	0.515448	0.999104		10.9396	0.675781	1.08897	0.620571	0.534882	0.997932		2.94327	4.10327
66819	K02160	09100 Metabolism	09101 Carbohydrate metabolism	00620 Pyruvate metabolism [PATH:ko00620]	accB, bccP; acetyl-CoA carboxylase biotin carboxyl carrier protein	NA	GC_00000422	DESpr20G08_bin28	dnaJ_24	Chaperone protein DnaJ	0	0	K03686	molecular chaperone DnaJ	0	0	0	0	O	Posttranslational modification, protein turnover, chaperones	COG0484	DnaJ-class molecular chaperone with C-terminal Zn finger domain (DnaJ) (PDB:1BQ0)	PF01556.21	DnaJ C terminal domain			30.6123	0.0152331	0.537405	0.0283456	0.977387	0.996813		19.6638	-0.976353	1.04557	-0.933799	0.350407	0.999104		45.1476	0.518041	0.607977	0.852073	0.394174	0.997932		17.4106	-0.441141
66820	K07010	09180 Brite Hierarchies	09181 Protein families: metabolism	01002 Peptidases and inhibitors [BR:ko01002]	K07010; putative glutamine amidotransferase	NA	GC_00000417	DESpr20G08_bin28	dnaK_32	Chaperone protein DnaK	0	0	K04043	molecular chaperone DnaK	0	0	0	0	O	Posttranslational modification, protein turnover, chaperones	COG0443	Molecular chaperone DnaK (HSP70) (DnaK) (PDB:3I33)	PF00012.23	Hsp70 protein			280.824	0.0245413	0.372423	0.0658964	0.94746	0.995343		229.062	-0.227432	0.568206	-0.400263	0.688963	0.999104		352.406	0.202609	0.449328	0.450916	0.65205	0.997932		233.898	-1.21664
66821	0	#N/A	#N/A	#N/A	#N/A	NA	GC_00001495	DESpr20G08_bin28	alkB_17	Alpha-ketoglutarate-dependent dioxygenase AlkB	0	0	K03919	DNA oxidative demethylase [EC:1.14.11.33]	0	0	0	0	L	Replication, recombination and repair	COG3145	Alkylated DNA repair dioxygenase AlkB (AlkB) (PDB:3KHC)	PF13532.9	2OG-Fe(II) oxygenase superfamily			2.83707	1.81415	1.31178	1.38297	0.166674	NA		3.23493	1.39039	2.47561	0.561634	0.574365	0.999104		2.40253	2.60411	2.42347	1.07454	0.282582	NA		0.505654	1.56263
66822	K13991	09130 Environmental Information Processing	09132 Signal transduction	02020 Two-component system [PATH:ko02020]	puhA; photosynthetic reaction center H subunit	NA	GC_00001325	DESpr20G08_bin28	None	None	0	0	0	0	0	0	0	0	G	Carbohydrate transport and metabolism	COG1682	ABC-type polysaccharide/teichoic acid/polyol phosphate export permease (TagG) (PDB:6JBH)	PF01061.27	ABC-2 type transporter			6.73045	0.0650108	0.797994	0.0814678	0.93507	0.995248		8.07121	0.707383	1.46831	0.481767	0.629971	0.999104		5.25622	-1.10989	1.55371	-0.714347	0.475012	0.997932		1.69826	3.313
66823	K00338	09100 Metabolism	09102 Energy metabolism	00190 Oxidative phosphorylation [PATH:ko00190]	nuoI; NADH-quinone oxidoreductase subunit I [EC:7.1.1.2]	NA	GC_00000750	DESpr20G08_bin28	cysQ_29	3'(2'),5'-bisphosphate nucleotidase CysQ	0	0	K01082	3'(2'), 5'-bisphosphate nucleotidase [EC:3.1.3.7]	0	0	0	0	P	Inorganic ion transport and metabolism	COG1218	3'-Phosphoadenosine 5'-phosphosulfate (PAPS) 3'-phosphatase (CysQ)	PF00459.28	Inositol monophosphatase family			5.16319	-0.0572782	1.04602	-0.0547584	0.956331	0.996017		3.10111	0.863351	2.52276	0.342225	0.732181	NA		7.91842	-0.453287	1.34263	-0.33761	0.735657	0.997932		0.596302	1.80421
66824	K00945	09100 Metabolism	09104 Nucleotide metabolism	00240 Pyrimidine metabolism [PATH:ko00240]	cmk; CMP/dCMP kinase [EC:2.7.4.25]	NA	GC_00000517	DESpr20G08_bin28	ptsN_21	Nitrogen regulatory protein	0	0	K02806	nitrogen PTS system EIIA component [EC:2.7.1.-]	0	0	0	0	G|T	Carbohydrate transport and metabolism|Signal transduction mechanisms	COG1762	Phosphotransferase system mannitol/fructose-specific IIA domain (Ntr-type) (PtsN) (PDB:2OQ3)	PF00359.25	Phosphoenolpyruvate-dependent sugar phosphotransferase system, EIIA 2			22.1361	-0.318434	0.5041	-0.631687	0.527592	0.985135		24.6805	-0.190306	0.943053	-0.201798	0.840075	0.999104		19.4669	-0.599239	0.830849	-0.721237	0.470764	0.997932		10.475	1.4194
66825	K05524	09190 Not Included in Pathway or Brite	09191 Unclassified: metabolism	99982 Energy metabolism	fdxA; ferredoxin	NA	GC_00000309	DESpr20G08_bin28	yvyD_15	Ribosome hibernation promotion factor	0	0	K05808	putative sigma-54 modulation protein	0	0	0	0	J	Translation, ribosomal structure and biogenesis	COG1544	Ribosome-associated translation inhibitor RaiA (RaiA) (PDB:1IMU)	PF02482.22	Sigma 54 modulation protein / S30EA ribosomal protein			45.7247	0.427484	0.418724	1.02092	0.307293	0.985135		51.127	0.819589	0.709424	1.15529	0.247972	0.999104		39.9164	-0.202581	0.627318	-0.322933	0.746746	0.997932		17.7358	0.575459
66826	K01885	09100 Metabolism	09108 Metabolism of cofactors and vitamins	00860 Porphyrin and chlorophyll metabolism [PATH:ko00860]	EARS, gltX; glutamyl-tRNA synthetase [EC:6.1.1.17]	NA	GC_00000098	DESpr20G08_bin28	lptB_100	Lipopolysaccharide export system ATP-binding protein LptB	0	0	K06861	lipopolysaccharide export system ATP-binding protein [EC:3.6.3.-]	0	0	0	0	M	Cell wall/membrane/envelope biogenesis	COG1137	ABC-type lipopolysaccharide export system, ATPase component (LptB) (PDB:5L75) (PUBMED:12029038)	PF00005.30	ABC transporter			6.12321	2.29583	1.04544	2.19603	0.0280894	0.492793		8.40146	4.18691	1.73075	2.41913	0.0155578	0.349036		3.28101	-0.234843	2.01199	-0.116722	0.907081	NA		0.730548	-0.905248
66827	0	#N/A	#N/A	#N/A	#N/A	NA	GC_00003638	DESpr20G08_bin28	lptA_23	Lipopolysaccharide export system protein LptA	0	0	K09774	lipopolysaccharide export system protein LptA	0	0	0	0	M	Cell wall/membrane/envelope biogenesis	COG1934	Lipopolysaccharide export system protein LptA (LptA) (PDB:2R19)	PF03968.17	LptA/(LptD N-terminal domain) LPS transport protein			10.6312	-0.899392	0.680785	-1.32111	0.186465	0.980051		8.27529	-0.308299	1.49913	-0.205651	0.837063	0.999104		13.9379	-1.35114	1.01163	-1.33561	0.181678	0.997932		2.4997	3.8717
66828	K03451	09190 Not Included in Pathway or Brite	09193 Unclassified: signaling and cellular processes	99977 Transport	TC.BCT; betaine/carnitine transporter, BCCT family	NA	GC_00002819	DESpr20G08_bin28	None	None	0	0	K11719	lipopolysaccharide export system protein LptC	0	0	0	0	S	Function unknown	COG5375	Uncharacterized conserved protein	PF06835.16	Lipopolysaccharide-assembly, LptC-related			4.52783	-1.01856	0.985453	-1.03359	0.301327	0.985135		3.97503	-1.02634	2.2122	-0.463947	0.642686	0.999104		5.35143	-0.979119	1.57813	-0.620431	0.534974	0.997932		1.49312	3.12577
66829	K06180	09180 Brite Hierarchies	09182 Protein families: genetic information processing	03009 Ribosome biogenesis [BR:ko03009]	rluD; 23S rRNA pseudouridine1911/1915/1917 synthase [EC:5.4.99.23]	NA	GC_00000329	DESpr20G08_bin28	rnd_41	Ribonuclease D	0	0	K03684	ribonuclease D [EC:3.1.13.5]	0	0	0	0	J	Translation, ribosomal structure and biogenesis	COG0349	Ribonuclease D (Rnd) (PDB:5C0Y) (PUBMED:18821773)	PF01612.23	3'-5' exonuclease			12.98	-0.800768	0.601157	-1.33204	0.182846	0.980051		10.3428	-1.13165	1.31296	-0.861906	0.388739	0.999104		16.6672	-0.576374	0.956028	-0.602885	0.546586	0.997932		4.56958	3.15048
66830	0	#N/A	#N/A	#N/A	#N/A	NA	GC_00001458	DESpr20G08_bin28	strB1_11	Inosamine-phosphate amidinotransferase 1	0	0	K00613	glycine amidinotransferase [EC:2.1.4.1]	M00047	Creatine pathway	M00047	Pathway modules; Amino acid metabolism; Arginine and proline metabolism	E	Amino acid transport and metabolism	COG1834	N-Dimethylarginine dimethylaminohydrolase (DdaH) (PDB:6LRH)	PF02274.20	Arginine deiminase			13.0754	-0.577709	0.624448	-0.925151	0.354887	0.985135		11.354	-1.06716	1.24943	-0.854123	0.393037	0.999104		15.6709	-0.200313	1.02424	-0.195573	0.844945	0.997932		4.84258	3.22178
66831	0	#N/A	#N/A	#N/A	#N/A	NA	GC_00003764	DESpr20G08_bin28	None	None	COG4123	tRNA modification	0	0	0	0	0	0	J	Translation, ribosomal structure and biogenesis	COG4123	tRNA1(Val) A37 N6-methylase TrmN6 (TrmN6)	PF05050.15	Methyltransferase FkbM domain			0.725806	-1.89771	2.39274	-0.793109	0.427715	NA		NA	NA	NA	NA	NA	NA		1.38528	-1.9087	3.26538	-0.584524	0.558868	NA		#N/A	#N/A
66832	K00215	09100 Metabolism	09105 Amino acid metabolism	00300 Lysine biosynthesis [PATH:ko00300]	dapB; 4-hydroxy-tetrahydrodipicolinate reductase [EC:1.17.1.8]	NA	GC_00000267	DESpr20G08_bin28	None	None	0	0	K06952	uncharacterized protein	0	0	0	0	F|R	Nucleotide transport and metabolism|General function prediction only	COG1896	5'-deoxynucleotidase YfbR and related HD superfamily hydrolases (YfbR) (PDB:2PAQ)	PF12917.10	5'-deoxynucleotidase YfbR-like			4.90702	0.277428	0.819134	0.338684	0.734848	0.990759		5.4821	-0.157906	1.70935	-0.092378	0.926398	0.999104		4.30563	0.907629	1.62561	0.558331	0.576618	0.997932		1.70298	3.31258
66833	K09761	09180 Brite Hierarchies	09182 Protein families: genetic information processing	03009 Ribosome biogenesis [BR:ko03009]	rsmE; 16S rRNA (uracil1498-N3)-methyltransferase [EC:2.1.1.193]	NA	GC_00000479	DESpr20G08_bin28	ahcY_20	Adenosylhomocysteinase	0	0	K01251	adenosylhomocysteinase [EC:3.3.1.1]	M00035	Methionine degradation	M00035	Pathway modules; Amino acid metabolism; Cysteine and methionine metabolism	H	Coenzyme transport and metabolism	COG0499	S-adenosylhomocysteine hydrolase (SAM1) (PDB:1A7A)	PF05221.20	S-adenosyl-L-homocysteine hydrolase			79.6602	-0.239493	0.458563	-0.522268	0.601484	0.985135		59.9906	-0.400121	0.800778	-0.499665	0.617311	0.999104		106.357	-0.152675	0.499565	-0.305615	0.759898	0.997932		62.4919	-1.1655
66834	K00529	09100 Metabolism	09103 Lipid metabolism	00071 Fatty acid degradation [PATH:ko00071]	hcaD; 3-phenylpropionate/trans-cinnamate dioxygenase ferredoxin reductase component [EC:1.18.1.3]	NA	GC_00000073	DESpr20G08_bin28	regA_23	Photosynthetic apparatus regulatory protein RegA	0	0	K15012	two-component system, response regulator RegA	0	0	0	0	T|K	Signal transduction mechanisms|Transcription	COG4567	DNA-binding response regulator, ActR/RegA family, consists of REC and Fis-type HTH domains (PDB:3RQI)	PF00072.27	Response regulator receiver domain			23.917	-0.328751	0.55009	-0.597632	0.550085	0.985135		15.9423	-0.146694	1.17834	-0.124492	0.900926	0.999104		34.5479	-0.434255	0.65131	-0.666741	0.504938	0.997932		4.68449	4.77584
66835	0	#N/A	#N/A	#N/A	#N/A	NA	GC_00002833	DESpr20G08_bin28	None	None	0	0	K07152	protein SCO1	0	0	0	0	O	Posttranslational modification, protein turnover, chaperones	COG1999	Cytochrome oxidase Cu insertion factor, SCO1/SenC/PrrC family (Sco1) (PDB:1ON4)	PF02630.17	SCO1/SenC			3.16896	0.361931	1.40123	0.258296	0.796179	NA		4.65124	0.497146	2.1103	0.23558	0.813759	0.999104		1.38241	-0.552275	3.19429	-0.172894	0.862735	NA		1.07811	2.65825
66836	K15270	09180 Brite Hierarchies	09183 Protein families: signaling and cellular processes	02000 Transporters [BR:ko02000]	sam; S-adenosylmethionine uptake transporter	NA	GC_00001217	DESpr20G08_bin28	regB_23	Sensor histidine kinase RegB	0	0	K15011	two-component system, sensor histidine kinase RegB [EC:2.7.13.3]	0	0	0	0	T	Signal transduction mechanisms	COG2205	K+-sensing histidine kinase KdpD (KdpD) (PDB:2KSF)	PF02518.29	Histidine kinase-, DNA gyrase B-, and HSP90-like ATPase			9.75297	0.828805	0.650078	1.27493	0.202333	0.980051		9.30769	1.166	1.36464	0.854439	0.392862	0.999104		10.4972	0.426864	1.14348	0.373303	0.708923	0.997932		1.67914	3.293
66837	K07102	09100 Metabolism	09101 Carbohydrate metabolism	00520 Amino sugar and nucleotide sugar metabolism [PATH:ko00520]	amgK; N-acetylmuramate 1-kinase [EC:2.7.1.221]	NA	GC_00004011	DESpr20G08_bin28	None	None	0	0	0	0	0	0	0	0	K|T	Transcription|Signal transduction mechanisms	COG3829	RocR-type transcriptional regulator, contains PAS, AAA-type ATPase, and DNA-binding Fis domains (RocR)	PF12860.10	PAS fold			1.32776	1.80964	1.97351	0.916967	0.35916	NA		1.03829	3.69929	4.63735	0.797717	0.425035	NA		1.70982	0.763647	2.87372	0.265735	0.790443	NA		#N/A	#N/A
66838	K01897	09100 Metabolism	09103 Lipid metabolism	00061 Fatty acid biosynthesis [PATH:ko00061]	ACSL, fadD; long-chain acyl-CoA synthetase [EC:6.2.1.3]	NA	GC_00002813	DESpr20G08_bin28	amgK_21	N-acetylmuramate/N-acetylglucosamine kinase	0	0	K07102	N-acetylmuramate 1-kinase [EC:2.7.1.221]	0	0	0	0	R	General function prediction only	COG3178	Predicted phosphotransferase, aminoglycoside/choline kinase (APH/ChoK) family	PF01636.26	Phosphotransferase enzyme family			5.54285	-0.191784	1.00225	-0.191354	0.848248	0.994758		6.78013	-0.959548	1.82577	-0.525557	0.599196	0.999104		4.14911	1.32574	1.70376	0.778129	0.436493	0.997932		2.57596	3.91059
66839	K07222	09190 Not Included in Pathway or Brite	09193 Unclassified: signaling and cellular processes	99994 Others	K07222; putative flavoprotein involved in K+ transport	NA	GC_00002566	DESpr20G08_bin28	murU_22	N-acetylmuramate alpha-1-phosphate uridylyltransferase	0	0	K00992	N-acetyl-alpha-D-muramate 1-phosphate uridylyltransferase [EC:2.7.7.99]	0	0	0	0	J|M	Translation, ribosomal structure and biogenesis|Cell wall/membrane/envelope biogenesis	COG1208	NDP-sugar pyrophosphorylase, includes eIF-2Bgamma, eIF-2Bepsilon, and LPS biosynthesis protein s (GCD1) (PDB:6JQ8)	PF00483.26	Nucleotidyl transferase			3.19101	0.999777	1.32796	0.752865	0.451531	NA		2.51679	2.26422	2.77772	0.815136	0.414994	NA		4.0455	0.144423	1.98684	0.0726898	0.942053	NA		0.252827	0.562096
66840	K08738	09130 Environmental Information Processing	09132 Signal transduction	02020 Two-component system [PATH:ko02020]	CYC; cytochrome c	NA	GC_00002839	DESpr20G08_bin28	None	None	0	0	K16899	ATP-dependent helicase/nuclease subunit B [EC:3.1.-.- 3.6.4.12]	0	0	0	0	L|L	Replication, recombination and repair|Replication, recombination and repair	COG2887|COG3893	RecB family exonuclease (Slr0479)|Inactivated superfamily I helicase	PF12705.10	PD-(D/E)XK nuclease superfamily			11.9021	-1.04819	0.682294	-1.53628	0.12447	0.928006		13.4329	-0.705256	1.26235	-0.558684	0.576377	0.999104		10.2577	-1.81272	1.14152	-1.58799	0.112289	0.997932		4.87524	4.83124
66841	K23256	09190 Not Included in Pathway or Brite	09191 Unclassified: metabolism	99980 Enzymes with EC numbers	curA; NADPH-dependent curcumin reductase [EC:1.3.1.-]	NA	GC_00002892	DESpr20G08_bin28	addA_10	ATP-dependent helicase/nuclease subunit A	0	0	K16898	ATP-dependent helicase/nuclease subunit A [EC:3.1.-.- 3.6.4.12]	0	0	0	0	L	Replication, recombination and repair	COG1074	3-5 helicase subunit RecB of the DNA repair enzyme RecBCD (exonuclease V) (RecB) (PDB:3U44) (PUBMED:29901759;30601118)	PF00580.24	UvrD/REP helicase N-terminal domain			21.0605	0.236109	0.480778	0.491097	0.623358	0.985135		19.8659	0.852701	0.993708	0.8581	0.390837	0.999104		22.9851	-0.409204	0.783958	-0.521972	0.60169	0.997932		4.09292	4.57904
66842	K01775	09100 Metabolism	09106 Metabolism of other amino acids	00473 D-Alanine metabolism [PATH:ko00473]	alr; alanine racemase [EC:5.1.1.1]	NA	GC_00000203	DESpr20G08_bin28	trxA_23	Thioredoxin	0	0	K03671	thioredoxin 1	0	0	0	0	O	Posttranslational modification, protein turnover, chaperones	COG3118	Chaperedoxin CnoX, contains thioredoxin-like and TPR-like domains, YbbN/TrxSC family (CnoX) (PDB:3QDN) (PUBMED:21498507;29754824)	PF00085.23	Thioredoxin			27.8309	-0.553471	0.536949	-1.03077	0.302648	0.985135		31.1957	-0.800506	0.950201	-0.84246	0.39953	0.999104		24.4276	-0.191835	0.767526	-0.249939	0.802634	0.997932		11.9301	4.62761
66843	K01937	09100 Metabolism	09104 Nucleotide metabolism	00240 Pyrimidine metabolism [PATH:ko00240]	pyrG, CTPS; CTP synthase [EC:6.3.4.2]	NA	GC_00000097	DESpr20G08_bin28	hslV_23	ATP-dependent protease subunit HslV	0	0	K01419	ATP-dependent HslUV protease, peptidase subunit HslV [EC:3.4.25.2]	0	0	0	0	O	Posttranslational modification, protein turnover, chaperones	COG5405	ATP-dependent protease HslVU (ClpYQ), peptidase subunit (HslV) (PDB:5JI3)	PF00227.29	Proteasome subunit			7.88238	1.55793	0.715838	2.17638	0.0295269	0.508144		7.66452	1.3555	1.56289	0.867299	0.385778	0.999104		8.28855	1.71486	1.22083	1.40467	0.160119	0.997932		3.10349	-0.665781
66844	K09810	09130 Environmental Information Processing	09131 Membrane transport	02010 ABC transporters [PATH:ko02010]	lolD; lipoprotein-releasing system ATP-binding protein [EC:3.6.3.-]	NA	GC_00000107	DESpr20G08_bin28	hslU_23	ATP-dependent protease ATPase subunit HslU	0	0	K03667	ATP-dependent HslUV protease ATP-binding subunit HslU	0	0	0	0	O	Posttranslational modification, protein turnover, chaperones	COG1220	ATP-dependent protease HslVU (ClpYQ), ATPase subunit HslU (HslU) (PDB:1DO0)	PF07724.17	AAA domain (Cdc48 subfamily)			15.6926	0.145191	0.561792	0.258442	0.796066	0.991636		11.4738	0.303275	1.28324	0.236335	0.813173	0.999104		21.2921	0.0443239	0.806015	0.0549914	0.956145	0.997932		4.87694	0.667734
66845	K07793	09130 Environmental Information Processing	09132 Signal transduction	02020 Two-component system [PATH:ko02020]	tctA; putative tricarboxylic transport membrane protein	NA	GC_00001549	DESpr20G08_bin28	None	None	0	0	0	0	0	0	0	0	G	Carbohydrate transport and metabolism	COG2814	Predicted arabinose efflux permease AraJ, MFS family (AraJ) (PDB:4LDS)	PF07690.19	Major Facilitator Superfamily			7.58462	0.141184	0.679068	0.207909	0.8353	0.994758		8.79013	-0.136367	1.37862	-0.0989158	0.921205	0.999104		6.26751	0.530744	1.35909	0.390514	0.696157	0.997932		3.12048	2.49427
66846	K11477	09190 Not Included in Pathway or Brite	09194 Poorly characterized	99996 General function prediction only	glcG; glc operon protein GlcG	NA	GC_00002536	DESpr20G08_bin28	None	None	0	0	0	0	0	0	0	0	L	Replication, recombination and repair	COG2840	DNA-nicking endonuclease, Smr domain (SmrA) (PDB:3QD7) (PUBMED:12730195)	PF01713.24	Smr domain			2.62282	-1.64998	1.23296	-1.33822	0.180824	NA		1.78432	-4.19678	3.38576	-1.23954	0.215146	NA		3.74691	-0.745296	1.75441	-0.424813	0.670973	NA		1.05899	2.62655
66847	0	#N/A	#N/A	#N/A	#N/A	ID=DESpr20G08_bin_28-c_000000000001_95	GC_00001234	DESpr20G08_bin28	None	None	0	0	K08304	membrane-bound lytic murein transglycosylase A [EC:4.2.2.-]	0	0	0	0	M	Cell wall/membrane/envelope biogenesis	COG2821	Membrane-bound lytic murein transglycosylase (MltA) (PDB:2AE0)	PF03562.20	MltA specific insert domain			8.24065	-0.699188	0.935494	-0.7474	0.454822	0.985135		5.53206	-5.82987	2.29618	-2.53894	0.011119	0.274653		11.8358	0.559868	1.03992	0.538375	0.590318	0.997932		3.21995	4.23255
66848	K02197	09190 Not Included in Pathway or Brite	09193 Unclassified: signaling and cellular processes	99992 Structural proteins	ccmE; cytochrome c-type biogenesis protein CcmE	NA	GC_00000370	DESpr20G08_bin28	None	None	0	0	0	0	0	0	0	0	I	Lipid transport and metabolism	COG4395	Predicted lipid-binding transport protein, Tim44 family (Tim44) (PDB:2CW9)	PF04280.18	Tim44-like domain			18.0538	-0.767495	0.690189	-1.11201	0.266135	0.980682		11.9897	-2.94576	1.34266	-2.19397	0.0282377	0.524436		26.0987	0.0430803	0.788308	0.054649	0.956418	0.997932		11.9794	0.030616
66849	K06049	09190 Not Included in Pathway or Brite	09191 Unclassified: metabolism	99987 Cofactor metabolism	bchO; magnesium chelatase accessory protein	NA	GC_00003726	DESpr20G08_bin28	None	None	0	0	K07113	UPF0716 protein FxsA	0	0	0	0	R	General function prediction only	COG3030	FxsA protein affecting phage T7 exclusion by the F plasmid, UPF0716 family (FxsA)	PF04186.16	FxsA cytoplasmic membrane protein			6.25616	0.461609	0.769146	0.600158	0.548401	0.985135		5.31246	-0.2748	1.78222	-0.15419	0.87746	0.999104		7.60237	1.11168	1.25995	0.882317	0.377606	0.997932		1.67914	3.293
66850	K01890	09120 Genetic Information Processing	09122 Translation	00970 Aminoacyl-tRNA biosynthesis [PATH:ko00970]	FARSB, pheT; phenylalanyl-tRNA synthetase beta chain [EC:6.1.1.20]	NA	GC_00000053	DESpr20G08_bin28	secB_23	Protein-export protein SecB	0	0	K03071	preprotein translocase subunit SecB	0	0	0	0	U	Intracellular trafficking, secretion, and vesicular transport	COG1952	Preprotein translocase subunit SecB (SecB) (PDB:1OZB)	PF02556.17	Preprotein translocase subunit SecB			39.9555	0.366084	0.388868	0.941411	0.346494	0.985135		40.7805	0.334559	0.767623	0.435837	0.662955	0.999104		39.7558	0.355706	0.634268	0.560813	0.574925	0.997932		11.3192	3.4987
66851	K03551	09120 Genetic Information Processing	09124 Replication and repair	03440 Homologous recombination [PATH:ko03440]	ruvB; holliday junction DNA helicase RuvB [EC:3.6.4.12]	NA	GC_00000058	DESpr20G08_bin28	dnaQ_23	DNA polymerase III subunit epsilon	0	0	K02342	DNA polymerase III subunit epsilon [EC:2.7.7.7]	0	0	0	0	L	Replication, recombination and repair	COG0847	DNA polymerase III, epsilon subunit or related 3'-5' exonuclease (DnaQ) (PDB:1J53)	PF00929.27	Exonuclease			4.16336	-0.0267535	0.967932	-0.0276399	0.977949	NA		2.15129	-0.614548	2.78895	-0.220351	0.825598	NA		6.79417	0.183319	1.36181	0.134615	0.892916	0.997932		0.758481	2.14766
66852	0	#N/A	#N/A	#N/A	#N/A	NA	GC_00002811	DESpr20G08_bin28	coaE_23	Dephospho-CoA kinase	COG0237	Pantothenate/CoA biosynthesis	K00859	dephospho-CoA kinase [EC:2.7.1.24]	M00120	Coenzyme A biosynthesis, pantothenate => CoA	M00120	Pathway modules; Metabolism of cofactors and vitamins; Cofactor and vitamin metabolism	H	Coenzyme transport and metabolism	COG0237	Dephospho-CoA kinase (CoaE) (PDB:1JJV)	PF01121.23	Dephospho-CoA kinase			2.13443	-3.6199	1.49442	-2.42228	0.0154233	NA		2.20623	-2.995	2.91883	-1.0261	0.304846	NA		2.10324	-4.32701	2.73181	-1.58393	0.113209	NA		1.17349	2.77551
66853	K13598	09130 Environmental Information Processing	09132 Signal transduction	02020 Two-component system [PATH:ko02020]	ntrY; two-component system, NtrC family, nitrogen regulation sensor histidine kinase NtrY [EC:2.7.13.3]	NA	GC_00002847	DESpr20G08_bin28	aroE_29	Shikimate dehydrogenase (NADP(+))	COG0169|COG0424	Aromatic amino acid biosynthesis	K00014	shikimate dehydrogenase [EC:1.1.1.25]	M00022	Shikimate pathway, phosphoenolpyruvate + erythrose-4P => chorismate	M00022	Pathway modules; Amino acid metabolism; Aromatic amino acid metabolism	E|Q	Amino acid transport and metabolism|Secondary metabolites biosynthesis, transport and catabolism	COG0169|COG0424	Shikimate 5-dehydrogenase (AroE) (PDB:1NPD)|7-methyl-GTP pyrophosphatase and related NTP pyrophosphatases, Maf/HAM1 superfamily (Maf) (PDB:2P5X) (PUBMED:24210219)	PF02545.17	Maf-like protein			8.13646	-0.121814	0.812678	-0.149892	0.88085	0.994758		5.12831	-1.55998	2.02688	-0.769647	0.441509	0.999104		12.1107	0.541833	1.00224	0.540622	0.588768	0.997932		2.23248	3.70308
66854	K05810	09190 Not Included in Pathway or Brite	09191 Unclassified: metabolism	99980 Enzymes with EC numbers	yfiH; polyphenol oxidase [EC:1.10.3.-]	NA	GC_00000741	DESpr20G08_bin28	None	None	0	0	K08973	protoporphyrinogen IX oxidase [EC:1.3.99.-]	M00121	Heme biosynthesis, plants and bacteria, glutamate => heme	M00121	Pathway modules; Metabolism of cofactors and vitamins; Cofactor and vitamin metabolism	H	Coenzyme transport and metabolism	COG1981	Protoporphyrinogen oxidase HemJ (unrelated to HemG or HemY) (HemJ) (PUBMED:20823222;21642412;25108393;29925590)	PF03653.16	Uncharacterised protein family (UPF0093)			5.79916	-0.707217	0.917237	-0.77103	0.440689	0.985135		5.88584	-1.82095	1.86016	-0.978921	0.327619	0.999104		5.81353	0.382727	1.51622	0.252422	0.800715	0.997932		2.69045	3.97363
66855	K00800	09100 Metabolism	09105 Amino acid metabolism	00400 Phenylalanine, tyrosine and tryptophan biosynthesis [PATH:ko00400]	aroA; 3-phosphoshikimate 1-carboxyvinyltransferase [EC:2.5.1.19]	NA	GC_00000201	DESpr20G08_bin28	rho_23	Transcription termination factor Rho	0	0	K03628	transcription termination factor Rho	0	0	0	0	K	Transcription	COG1158	Transcription termination factor Rho (Rho) (PDB:1PVO)	PF07497.15	Rho termination factor, RNA-binding domain			82.1002	-0.248077	0.386917	-0.641164	0.521416	0.985135		72.7973	-0.204845	0.692478	-0.295814	0.767372	0.999104		96.0513	-0.322145	0.529566	-0.60832	0.542975	0.997932		39.3818	0.32406
66856	0	#N/A	#N/A	#N/A	#N/A	NA	GC_00002979	DESpr20G08_bin28	mnmE_22	tRNA modification GTPase MnmE	COG0486	tRNA modification	K03650	tRNA modification GTPase [EC:3.6.-.-]	0	0	0	0	J	Translation, ribosomal structure and biogenesis	COG0486	tRNA U34 5-carboxymethylaminomethyl modifying GTPase MnmE/TrmE (MnmE)	PF12631.10	MnmE helical domain			7.00202	-2.15704	0.877959	-2.45688	0.014015	0.316564		4.61646	-5.56932	2.41443	-2.30668	0.0210729	0.445341		10.2189	-1.374	1.13374	-1.21192	0.225543	0.997932		2.64276	3.94883
66857	0	#N/A	#N/A	#N/A	#N/A	NA	GC_00000367	DESpr20G08_bin28	mnmG_20	tRNA uridine 5-carboxymethylaminomethyl modification enzyme MnmG	COG0445	tRNA modification	K03495	tRNA uridine 5-carboxymethylaminomethyl modification enzyme	0	0	0	0	J	Translation, ribosomal structure and biogenesis	COG0445	tRNA U34 5-carboxymethylaminomethyl modifying enzyme MnmG/GidA (MnmG) (PDB:2ZXH)	PF01134.25	Glucose inhibited division protein A			32.8507	-0.185198	0.498467	-0.371534	0.71024	0.990759		29.3807	-0.195349	0.887861	-0.220022	0.825854	0.999104		38.1279	-0.211348	0.749766	-0.281885	0.778031	0.997932		8.74411	5.67695
66858	K09709	09100 Metabolism	09102 Energy metabolism	00720 Carbon fixation pathways in prokaryotes [PATH:ko00720]	meh; 3-methylfumaryl-CoA hydratase [EC:4.2.1.153]	NA	GC_00002795	DESpr20G08_bin28	rsmG_21	Ribosomal RNA small subunit methyltransferase G	COG0357	16S rRNA modification	K03501	16S rRNA (guanine527-N7)-methyltransferase [EC:2.1.1.170]	0	0	0	0	J	Translation, ribosomal structure and biogenesis	COG0357	16S rRNA G527 N7-methylase RsmG (former glucose-inhibited division protein B) (RsmG) (PDB:1XDZ) (PUBMED:15375115;22031445)	PF02527.18	rRNA small subunit methyltransferase G			3.73976	0.67404	0.974322	0.691805	0.48906	NA		1.40614	0.203561	3.10987	0.0654564	0.947811	NA		6.75286	0.801235	1.30696	0.613052	0.539842	0.997932		0.367319	1.10429
66859	K00761	09100 Metabolism	09104 Nucleotide metabolism	00240 Pyrimidine metabolism [PATH:ko00240]	upp, UPRT; uracil phosphoribosyltransferase [EC:2.4.2.9]	NA	GC_00000438	DESpr20G08_bin28	parA_20	Chromosome partitioning protein ParA	0	0	K03496	chromosome partitioning protein	0	0	0	0	D|N	Cell cycle control, cell division, chromosome partitioning|Cell motility	COG1192	ParA-like ATPase involved in chromosome/plasmid partitioning or cellulose biosynthesis protein BcsQ (ParA) (PDB:6NOO)	PF13614.9	AAA domain			11.9845	-0.037039	0.629709	-0.0588192	0.953096	0.995523		12.2468	-0.467513	1.28551	-0.363678	0.716099	0.999104		12.0491	0.486423	1.03169	0.471482	0.637297	0.997932		4.04523	4.56277
66860	K00790	09100 Metabolism	09101 Carbohydrate metabolism	00520 Amino sugar and nucleotide sugar metabolism [PATH:ko00520]	murA; UDP-N-acetylglucosamine 1-carboxyvinyltransferase [EC:2.5.1.7]	NA	GC_00000280	DESpr20G08_bin28	parB_23	Chromosome-partitioning protein ParB	0	0	K03497	ParB family transcriptional regulator, chromosome partitioning protein	0	0	0	0	D	Cell cycle control, cell division, chromosome partitioning	COG1475	Chromosome segregation protein Spo0J, contains ParB-like nuclease domain (Spo0J) (PDB:1R71)	PF02195.21	ParB/Sulfiredoxin domain			15.652	-0.181617	0.495267	-0.366704	0.71384	0.990759		15.2207	-0.387741	1.0993	-0.352717	0.7243	0.999104		16.5702	0.0243048	0.888886	0.027343	0.978186	0.997932		4.98973	4.86487
66861	K03719	09180 Brite Hierarchies	09182 Protein families: genetic information processing	03000 Transcription factors [BR:ko03000]	lrp; Lrp/AsnC family transcriptional regulator, leucine-responsive regulatory protein	NA	GC_00000547	DESpr20G08_bin28	hemW_23	Heme chaperone HemW	COG0635	Heme biosynthesis	K02495	oxygen-independent coproporphyrinogen III oxidase [EC:1.3.98.3]	M00121	Heme biosynthesis, plants and bacteria, glutamate => heme	M00121	Pathway modules; Metabolism of cofactors and vitamins; Cofactor and vitamin metabolism	H	Coenzyme transport and metabolism	COG0635	Coproporphyrinogen-III oxidase HemN (oxygen-independent) or related Fe-S oxidoreductase (HemN) (PDB:1OLT)	PF04055.24	Radical SAM superfamily			2.67568	0.432656	1.41688	0.30536	0.760092	NA		0.451938	-2.21325	4.88976	-0.452631	0.650815	NA		5.49791	0.772025	1.52233	0.507133	0.612061	0.997932		0.27667	0.681759
66862	K02834	09180 Brite Hierarchies	09182 Protein families: genetic information processing	03009 Ribosome biogenesis [BR:ko03009]	rbfA; ribosome-binding factor A	NA	GC_00000278	DESpr20G08_bin28	None	dITP/XTP pyrophosphatase	0	0	K02428	XTP/dITP diphosphohydrolase [EC:3.6.1.66]	0	0	0	0	F	Nucleotide transport and metabolism	COG0127	Inosine/xanthosine triphosphate pyrophosphatase, all-alpha NTP-PPase family (RdgB) (PDB:1B78)	PF01725.19	Ham1 family			3.21185	-1.37213	1.26292	-1.08648	0.277268	NA		1.9517	-4.32829	3.27563	-1.32136	0.186381	NA		4.91459	-0.528875	1.69601	-0.311835	0.755166	0.997932		1.07811	2.65825
66863	K01956	09100 Metabolism	09104 Nucleotide metabolism	00240 Pyrimidine metabolism [PATH:ko00240]	carA, CPA1; carbamoyl-phosphate synthase small subunit [EC:6.3.5.5]	NA	GC_00000227	DESpr20G08_bin28	rph_23	Ribonuclease PH	0	0	K00989	ribonuclease PH [EC:2.7.7.56]	0	0	0	0	J	Translation, ribosomal structure and biogenesis	COG0689	Ribonuclease PH (Rph) (PDB:1UDO)	PF01138.24	3' exoribonuclease family, domain 1			13.9295	0.220054	0.60217	0.365435	0.714787	0.990759		10.6101	0.258364	1.28312	0.201357	0.84042	0.999104		18.3512	0.1503	0.942487	0.159472	0.873297	0.997932		3.76038	1.56735
66864	K01965	09100 Metabolism	09101 Carbohydrate metabolism	00630 Glyoxylate and dicarboxylate metabolism [PATH:ko00630]	PCCA, pccA; propionyl-CoA carboxylase alpha chain [EC:6.4.1.3]	NA	GC_00000074	DESpr20G08_bin28	hrcA_23	Heat-inducible transcription repressor HrcA	0	0	K03705	heat-inducible transcriptional repressor	0	0	0	0	K	Transcription	COG1420	Transcriptional regulator of heat shock response (HrcA) (PDB:1STZ)	PF01628.24	HrcA protein C terminal domain			12.6839	-0.456601	0.595624	-0.766593	0.443323	0.985135		13.3643	-1.40307	1.17465	-1.19447	0.232296	0.999104		12.2259	0.625575	1.01113	0.618692	0.536119	0.997932		5.56219	5.02221
66865	K01735	09100 Metabolism	09105 Amino acid metabolism	00400 Phenylalanine, tyrosine and tryptophan biosynthesis [PATH:ko00400]	aroB; 3-dehydroquinate synthase [EC:4.2.3.4]	NA	GC_00000079	DESpr20G08_bin28	grpE_29	Protein GrpE	0	0	K03687	molecular chaperone GrpE	0	0	0	0	O	Posttranslational modification, protein turnover, chaperones	COG0576	Molecular chaperone GrpE (heat shock protein HSP-70) (GrpE) (PDB:1DKG)	PF01025.22	GrpE			14.8017	-1.12564	0.659924	-1.70572	0.0880611	0.821683		12.5882	-2.02445	1.37097	-1.47666	0.139767	0.999104		18.0827	-0.54607	0.884921	-0.617084	0.537179	0.997932		10.5767	0.16489
66866	K11753	09100 Metabolism	09108 Metabolism of cofactors and vitamins	00740 Riboflavin metabolism [PATH:ko00740]	ribF; riboflavin kinase / FMN adenylyltransferase [EC:2.7.1.26 2.7.7.2]	NA	GC_00000122	DESpr20G08_bin28	mutS_23	DNA mismatch repair protein MutS	0	0	K03555	DNA mismatch repair protein MutS	0	0	0	0	L	Replication, recombination and repair	COG0249	DNA mismatch repair ATPase MutS (MutS) (PDB:1E3M)	PF00488.24	MutS domain V			17.3812	-0.0714104	0.477497	-0.149552	0.881118	0.994758		14.6086	-0.424182	1.11776	-0.379494	0.704321	0.999104		21.2524	0.183239	0.79759	0.229741	0.818293	0.997932		5.32912	3.37325
66867	0	#N/A	#N/A	#N/A	#N/A	NA	GC_00000915	DESpr20G08_bin28	tme_20	NADP-dependent malic enzyme	COG0280|COG0281	Urea cycle	K00029	malate dehydrogenase (oxaloacetate-decarboxylating)(NADP+) [EC:1.1.1.40]	M00169|M00172	CAM (Crassulacean acid metabolism), light|C4-dicarboxylic acid cycle, NADP - malic enzyme type	M00169|M00172	Pathway modules; Energy metabolism; Carbon fixation|Pathway modules; Energy metabolism; Carbon fixation	C|C	Energy production and conversion|Energy production and conversion	COG0280|COG0281	Phosphotransacetylase (includes Pta, EutD and phosphobutyryltransferase) (Pta) (PDB:1QZT) (PUBMED:28754323)|Malic enzyme (SfcA) (PDB:1DO8)	PF01515.22	Phosphate acetyl/butaryl transferase			61.5492	0.75928	0.46458	1.63434	0.102188	0.860272		73.2181	0.991637	0.696197	1.42436	0.154341	0.999104		48.1084	0.275765	0.599908	0.45968	0.645746	0.997932		25.6356	0.26574
66868	0	#N/A	#N/A	#N/A	#N/A	NA	GC_00003891	DESpr20G08_bin28	rbsK_20	Ribokinase	COG0524	Glycolysis	K00852	ribokinase [EC:2.7.1.15]	0	0	0	0	G	Carbohydrate transport and metabolism	COG0524	Sugar or nucleoside kinase, ribokinase family (RbsK) (PDB:2QCV)	PF00294.27	pfkB family carbohydrate kinase			4.53182	-1.57331	0.901069	-1.74605	0.0808031	0.821683		4.32237	-1.5897	2.09964	-0.757128	0.448973	0.999104		4.92909	-1.70489	1.58038	-1.07878	0.280684	0.997932		1.86044	3.44327
66869	K07232	09100 Metabolism	09106 Metabolism of other amino acids	00480 Glutathione metabolism [PATH:ko00480]	CHAC, chaC; glutathione-specific gamma-glutamylcyclotransferase [EC:4.3.2.7]	NA	GC_00000905	DESpr20G08_bin28	ilvE_61	Branched-chain-amino-acid aminotransferase	COG0115	Isoleucine, leucine, valine biosynthesis	K00826	branched-chain amino acid aminotransferase [EC:2.6.1.42]	M00019|M00570|M00036|M00119	Valine/isoleucine biosynthesis, pyruvate => valine / 2-oxobutanoate => isoleucine|Isoleucine biosynthesis, threonine => 2-oxobutanoate => isoleucine|Leucine degradation, leucine => acetoacetate + acetyl-CoA|Pantothenate biosynthesis, valine/L-aspartate => pantothenate	M00019|M00570|M00036|M00119	Pathway modules; Amino acid metabolism; Branched-chain amino acid metabolism|Pathway modules; Amino acid metabolism; Branched-chain amino acid metabolism|Pathway modules; Amino acid metabolism; Branched-chain amino acid metabolism|Pathway modules; Metabolism of cofactors and vitamins; Cofactor and vitamin metabolism	E|H	Amino acid transport and metabolism|Coenzyme transport and metabolism	COG0115	Branched-chain amino acid aminotransferase/4-amino-4-deoxychorismate lyase (IlvE) (PDB:1A3G)	PF01063.22	Amino-transferase class IV			9.02731	-0.342406	0.980735	-0.349133	0.72699	0.990759		9.14502	-0.821749	1.67751	-0.489862	0.624232	0.999104		9.11741	0.198963	1.40415	0.141697	0.88732	0.997932		3.40597	4.31271
66870	0	#N/A	#N/A	#N/A	#N/A	NA	GC_00002589	DESpr20G08_bin28	None	None	0	0	0	0	0	0	0	0	0	0	0	0	PF19798.2	Sulfotransferase domain			3.43686	0.727977	1.25218	0.581368	0.560992	NA		5.1866	0.669917	1.87575	0.357147	0.720982	0.999104		1.28237	0.761006	3.23582	0.235182	0.814067	NA		1.22117	2.83096
66871	K06923	09190 Not Included in Pathway or Brite	09194 Poorly characterized	99997 Function unknown	K06923; uncharacterized protein	NA	GC_00000259	DESpr20G08_bin28	argG_22	Argininosuccinate synthase	COG0137	Arginine biosynthesis	K01940	argininosuccinate synthase [EC:6.3.4.5]	M00844|M00845|M00029	Arginine biosynthesis, ornithine => arginine|Arginine biosynthesis, glutamate => acetylcitrulline => arginine|Urea cycle	M00844|M00845|M00029	Pathway modules; Amino acid metabolism; Arginine and proline metabolism|Pathway modules; Amino acid metabolism; Arginine and proline metabolism|Pathway modules; Amino acid metabolism; Arginine and proline metabolism	E	Amino acid transport and metabolism	COG0137	Argininosuccinate synthase (ArgG) (PDB:1J1Z)	PF00764.22	Arginosuccinate synthase			33.7029	-0.526241	0.56983	-0.923506	0.355743	0.985135		34.7113	-0.358539	0.97175	-0.368962	0.712156	0.999104		33.3985	-0.814206	0.730677	-1.11432	0.265143	0.997932		23.8002	-0.22666
66872	K14451	09100 Metabolism	09101 Carbohydrate metabolism	00630 Glyoxylate and dicarboxylate metabolism [PATH:ko00630]	mcl2; (3S)-malyl-CoA thioesterase [EC:3.1.2.30]	NA	GC_00001036	DESpr20G08_bin28	ilvA_19	L-threonine dehydratase biosynthetic IlvA	COG1171	Isoleucine, leucine, valine biosynthesis	K01754	threonine dehydratase [EC:4.3.1.19]	M00570	Isoleucine biosynthesis, threonine => 2-oxobutanoate => isoleucine	M00570	Pathway modules; Amino acid metabolism; Branched-chain amino acid metabolism	E	Amino acid transport and metabolism	COG1171	Threonine deaminase (IlvA) (PDB:3IAU)	PF00291.28	Pyridoxal-phosphate dependent enzyme			14.1689	0.371567	0.706065	0.526251	0.598714	0.985135		12.3601	0.470477	1.37221	0.34286	0.731703	0.999104		16.7346	0.292057	0.963145	0.303232	0.761713	0.997932		6.23221	-0.0622229
66873	0	#N/A	#N/A	#N/A	#N/A	NA	GC_00003993	DESpr20G08_bin28	None	None	0	0	K03574	8-oxo-dGTP diphosphatase [EC:3.6.1.55]	0	0	0	0	V	Defense mechanisms	COG0494	8-oxo-dGTP pyrophosphatase MutT and related house-cleaning NTP pyrophosphohydrolases, NUDIX family (MutT) (PDB:4V14)	PF00293.31	NUDIX domain			2.85055	-2.6825	1.38143	-1.94183	0.0521573	NA		1.96342	-4.33648	3.24729	-1.33542	0.18174	NA		4.07104	-1.93821	1.93536	-1.00147	0.316598	NA		1.10196	2.68848
66874	K03978	09180 Brite Hierarchies	09182 Protein families: genetic information processing	03036 Chromosome and associated proteins [BR:ko03036]	engB; GTP-binding protein	NA	GC_00000231	DESpr20G08_bin28	hslO_23	33 kDa chaperonin	0	0	K04083	molecular chaperone Hsp33	0	0	0	0	O	Posttranslational modification, protein turnover, chaperones	COG1281	Redox-regulated molecular chaperone, HSP33 family (HslO) (PDB:1HW7)	PF01430.22	Hsp33 protein			18.1322	-0.218243	0.552607	-0.394934	0.692892	0.990759		13.5995	-1.01427	1.21113	-0.83746	0.402334	0.999104		24.3393	0.268648	0.765359	0.351009	0.725582	0.997932		12.9421	-0.620946
66875	0	#N/A	#N/A	#N/A	#N/A	NA	GC_00002364	DESpr20G08_bin28	nudL_23	putative Nudix hydrolase NudL	0	0	K17879	peroxisomal coenzyme A diphosphatase NUDT7 [EC:3.6.1.-]	0	0	0	0	V	Defense mechanisms	COG0494	8-oxo-dGTP pyrophosphatase MutT and related house-cleaning NTP pyrophosphohydrolases, NUDIX family (MutT) (PDB:4V14)	PF00293.31	NUDIX domain			2.93505	-1.7786	1.36961	-1.29862	0.194074	NA		2.18939	-4.49336	3.11141	-1.44416	0.148695	NA		3.96587	-0.747277	1.98078	-0.377265	0.705977	NA		1.24029	2.85831
66876	0	#N/A	#N/A	#N/A	#N/A	NA	GC_00002805	DESpr20G08_bin28	cca_23	CCA-adding enzyme	COG0617	tRNA modification	0	0	0	0	0	0	J	Translation, ribosomal structure and biogenesis	COG0617	tRNA nucleotidyltransferase/poly(A) polymerase (PcnB) (PDB:3WFR)	PF01743.23	Poly A polymerase head domain			1.79604	-2.47751	1.65677	-1.49539	0.134814	NA		1.84783	-2.3391	3.16248	-0.73964	0.459518	NA		1.81841	-2.47549	2.9857	-0.829115	0.40704	NA		0.825285	2.27369
66877	K04751	09130 Environmental Information Processing	09132 Signal transduction	02020 Two-component system [PATH:ko02020]	glnB; nitrogen regulatory protein P-II 1	NA	GC_00000008	DESpr20G08_bin28	None	Putative multidrug export ATP-binding/permease protein	0	0	K18893	ATP-binding cassette, subfamily B, multidrug efflux pump	0	0	0	0	V	Defense mechanisms	COG1132	ABC-type multidrug transport system, ATPase and permease component (MdlB) (PDB:2HYD)	PF00005.30	ABC transporter			17.4936	-0.155709	0.557089	-0.279505	0.779857	0.990759		10.845	-0.77583	1.26809	-0.611809	0.540664	0.999104		26.2196	0.132257	0.751095	0.176085	0.860227	0.997932		3.93074	4.52118
66878	K02410	09140 Cellular Processes	09142 Cell motility	02030 Bacterial chemotaxis [PATH:ko02030]	fliG; flagellar motor switch protein FliG	NA	GC_00002549	DESpr20G08_bin28	rlmD_22	23S rRNA (uracil(1939)-C(5))-methyltransferase RlmD	COG2265	tRNA modification	K03215	23S rRNA (uracil1939-C5)-methyltransferase [EC:2.1.1.190]	0	0	0	0	J	Translation, ribosomal structure and biogenesis	COG2265	tRNA/tmRNA/rRNA uracil-C5-methylase, TrmA/RlmC/RlmD family (TrmA) (PDB:1UWV)	PF05958.14	tRNA (Uracil-5-)-methyltransferase			4.73405	-1.02909	0.983524	-1.04633	0.29541	0.985135		3.66731	-3.5372	2.46808	-1.43318	0.151806	0.999104		6.22122	-0.0102654	1.4237	-0.00721033	0.994247	0.99807		2.43353	2.05514
66879	0	#N/A	#N/A	#N/A	#N/A	NA	GC_00001213	DESpr20G08_bin28	None	None	0	0	K08714	voltage-gated sodium channel	0	0	0	0	S	Function unknown	COG4420	Uncharacterized membrane protein	PF00520.34	Ion transport protein			6.52383	-0.102782	0.970978	-0.105855	0.915698	0.995248		6.44069	-0.243291	1.82458	-0.133341	0.893924	0.999104		6.71089	-0.0270334	1.54945	-0.0174471	0.98608	0.997932		2.04646	3.57898
66880	K00411	09100 Metabolism	09102 Energy metabolism	00190 Oxidative phosphorylation [PATH:ko00190]	UQCRFS1, RIP1, petA; ubiquinol-cytochrome c reductase iron-sulfur subunit [EC:7.1.1.8]	NA	GC_00000060	DESpr20G08_bin28	None	None	0	0	0	0	0	0	0	0	M	Cell wall/membrane/envelope biogenesis	COG3034	Murein L,D-transpeptidase YafK (YafK) (PDB:4XZZ)	PF03734.17	L,D-transpeptidase catalytic domain			8.95094	0.794117	0.675477	1.17564	0.239739	0.980682		8.23579	-0.0170487	1.42976	-0.0119242	0.990486	0.999104		10.0602	1.6754	1.15278	1.45335	0.146125	0.997932		7.29939	-1.10538
66881	K01652	09100 Metabolism	09101 Carbohydrate metabolism	00650 Butanoate metabolism [PATH:ko00650]	E2.2.1.6L, ilvB, ilvG, ilvI; acetolactate synthase I/II/III large subunit [EC:2.2.1.6]	NA	GC_00000681	DESpr20G08_bin28	None	None	0	0	0	0	0	0	0	0	D|R	Cell cycle control, cell division, chromosome partitioning|General function prediction only	COG2340	Spore germination protein YkwD and related proteins with CAP (CSP/antigen 5/PR1) domain (YkwD) (PDB:1CFE) (PUBMED:31199835)	PF00188.29	Cysteine-rich secretory protein family			7.38513	-1.44675	0.786589	-1.83927	0.0658748	0.762859		6.44797	-1.45666	1.7374	-0.838413	0.401799	0.999104		8.83371	-1.48963	1.20529	-1.23591	0.216492	0.997932		2.5665	3.91071
66882	K01903	09100 Metabolism	09101 Carbohydrate metabolism	00020 Citrate cycle (TCA cycle) [PATH:ko00020]	sucC; succinyl-CoA synthetase beta subunit [EC:6.2.1.5]	NA	GC_00000020	DESpr20G08_bin28	None	None	0	0	0	0	0	0	0	0	M	Cell wall/membrane/envelope biogenesis	COG1376	Lipoprotein-anchoring transpeptidase ErfK/SrfK (ErfK) (PDB:4LZH)	PF03734.17	L,D-transpeptidase catalytic domain			45.5216	0.185446	0.416346	0.445414	0.656021	0.986167		46.9085	0.555333	0.754588	0.735942	0.461766	0.999104		44.8336	-0.328463	0.614234	-0.534752	0.592821	0.997932		17.2105	0.739147
66883	K07080	09190 Not Included in Pathway or Brite	09194 Poorly characterized	99997 Function unknown	K07080; uncharacterized protein	NA	GC_00003957	DESpr20G08_bin28	None	None	0	0	0	0	0	0	0	0	0	0	0	0	0	0			44.3134	-0.103684	0.392263	-0.264324	0.79153	0.990759		45.6205	0.0927378	0.755636	0.122728	0.902322	0.999104		43.7166	-0.411552	0.603883	-0.681509	0.495549	0.997932		28.1352	-0.312123
66884	K01733	09100 Metabolism	09105 Amino acid metabolism	00260 Glycine, serine and threonine metabolism [PATH:ko00260]	thrC; threonine synthase [EC:4.2.3.1]	NA	GC_00000115	DESpr20G08_bin28	hemH_23	Ferrochelatase	COG0276	Heme biosynthesis	K01772	protoporphyrin/coproporphyrin ferrochelatase [EC:4.99.1.1 4.99.1.9]	M00868|M00121|M00926	Heme biosynthesis, animals and fungi, glycine => heme|Heme biosynthesis, plants and bacteria, glutamate => heme|Heme biosynthesis, bacteria, glutamyl-tRNA => coproporphyrin III => heme	M00868|M00121|M00926	Pathway modules; Metabolism of cofactors and vitamins; Cofactor and vitamin metabolism|Pathway modules; Metabolism of cofactors and vitamins; Cofactor and vitamin metabolism|Pathway modules; Metabolism of cofactors and vitamins; Cofactor and vitamin metabolism	H	Coenzyme transport and metabolism	COG0276	Protoheme ferro-lyase (ferrochelatase) (HemH) (PDB:1AK1)	PF00762.22	Ferrochelatase			27.1268	-0.728581	0.478923	-1.52129	0.128187	0.928006		28.3791	-0.583585	0.8876	-0.657487	0.510868	0.999104		26.3505	-0.986949	0.779218	-1.26659	0.205303	0.997932		18.547	0.12589
66885	K10218	09100 Metabolism	09101 Carbohydrate metabolism	00660 C5-Branched dibasic acid metabolism [PATH:ko00660]	ligK, galC; 4-hydroxy-4-methyl-2-oxoglutarate aldolase [EC:4.1.3.17]	NA	GC_00002769	DESpr20G08_bin28	None	None	COG2226	Biotin biosynthesis	K18162	NADH dehydrogenase [ubiquinone] 1 alpha subcomplex assembly factor 5 [EC:2.1.1.-]	0	0	0	0	H	Coenzyme transport and metabolism	COG2226	Ubiquinone/menaquinone biosynthesis C-methylase UbiE/MenG (UbiE) (PDB:4OBW)	0	0			4.79756	2.10277	1.12705	1.86573	0.0620789	0.762859		4.16349	1.16589	2.16282	0.539058	0.589847	0.999104		5.65485	3.38119	1.83451	1.8431	0.0653138	0.997932		0.68695	2.01009
66886	0	#N/A	#N/A	#N/A	#N/A	NA	GC_00004026	DESpr20G08_bin28	None	None	0	0	K02242	competence protein ComFC	0	0	0	0	R	General function prediction only	COG1040	DNA utilization protein ComFC/GntX, contains phosphoribosyltransferase domain (ComFC) (PUBMED:28618091)	0	0			0.474997	-2.2267	2.98318	-0.74642	0.455414	NA		0.428503	-2.14342	4.89491	-0.437888	0.661467	NA		0.557734	-2.36661	4.86979	-0.485979	0.626982	NA		0.228983	0.433714
66887	K15012	09130 Environmental Information Processing	09132 Signal transduction	02020 Two-component system [PATH:ko02020]	regA, regR, actR; two-component system, response regulator RegA	NA	GC_00000147	DESpr20G08_bin28	grxC_23	Glutaredoxin 3	0	0	K03676	glutaredoxin 3	0	0	0	0	O	Posttranslational modification, protein turnover, chaperones	COG0695	Glutaredoxin (GrxC) (PDB:1AAZ)	PF00462.27	Glutaredoxin			3.9738	-0.55133	0.989463	-0.557202	0.57739	NA		2.81741	0.639629	2.28233	0.280252	0.779284	NA		5.47833	-1.40596	1.63758	-0.858565	0.390581	0.997932		2.93298	-1.84107
66888	K22085	09100 Metabolism	09102 Energy metabolism	00680 Methane metabolism [PATH:ko00680]	mgdB; methylglutamate dehydrogenase subunit B [EC:1.5.99.5]	NA	GC_00001102	DESpr20G08_bin28	nit1_27	Deaminated glutathione amidase	0	0	K11206	deaminated glutathione amidase [EC:3.5.1.128]	0	0	0	0	C	Energy production and conversion	COG0388	Omega-amidase YafV/Nit2, hydrolyzes alpha-ketoglutaramate (Nit2) (PUBMED:28373563)	PF00795.25	Carbon-nitrogen hydrolase			6.89064	-0.0972801	0.871998	-0.11156	0.911172	0.995248		7.12717	0.273312	1.6556	0.165083	0.868879	0.999104		6.76065	-0.711572	1.43615	-0.495471	0.620268	0.997932		5.10699	-0.85217
66889	K07018	09190 Not Included in Pathway or Brite	09194 Poorly characterized	99997 Function unknown	K07018; uncharacterized protein	NA	GC_00000246	DESpr20G08_bin28	None	None	0	0	0	0	0	0	0	0	K	Transcription	COG1846	DNA-binding transcriptional regulator, MarR family (MarR) (PDB:1JGS)	PF12802.10	MarR family			3.93939	-0.785909	0.992694	-0.791693	0.42854	NA		4.11405	-1.69955	2.19578	-0.774008	0.438926	0.999104		3.82682	0.215039	1.70877	0.125844	0.899855	NA		1.81748	3.40695
66890	K02342	09120 Genetic Information Processing	09124 Replication and repair	03030 DNA replication [PATH:ko03030]	dnaQ; DNA polymerase III subunit epsilon [EC:2.7.7.7]	NA	GC_00000095	DESpr20G08_bin28	ubiG_22	Ubiquinone biosynthesis O-methyltransferase	COG2227	Ubiquinone biosynthesis	K00568	2-polyprenyl-6-hydroxyphenyl methylase / 3-demethylubiquinone-9 3-methyltransferase [EC:2.1.1.222 2.1.1.64]	M00117	Ubiquinone biosynthesis, prokaryotes, chorismate (+ polyprenyl-PP) => ubiquinol	M00117	Pathway modules; Metabolism of cofactors and vitamins; Cofactor and vitamin metabolism	H	Coenzyme transport and metabolism	COG2227	2-polyprenyl-3-methyl-5-hydroxy-6-metoxy-1,4-benzoquinol methylase (UbiG) (PDB:1BHJ)	PF13489.9	Methyltransferase domain			11.5309	0.0438915	0.637644	0.0688338	0.945122	0.995248		12.5097	0.491281	1.24363	0.39504	0.692814	0.999104		10.5935	-0.659297	1.1033	-0.597567	0.550129	0.997932		7.445	-0.672933
66891	K03625	09180 Brite Hierarchies	09182 Protein families: genetic information processing	03021 Transcription machinery [BR:ko03021]	nusB; transcription antitermination protein NusB	NA	GC_00000268	DESpr20G08_bin28	pip_23	Proline iminopeptidase	COG0596	Menaquinone biosynthesis	K01259	proline iminopeptidase [EC:3.4.11.5]	0	0	0	0	H|R	Coenzyme transport and metabolism|General function prediction only	COG0596	2-succinyl-6-hydroxy-2,4-cyclohexadiene-1-carboxylate synthase MenH and related esterases, alpha/beta hydrolase fold (MenH) (PDB:4MYS)	PF00561.23	alpha/beta hydrolase fold			7.43812	-0.24734	0.824191	-0.3001	0.764101	0.990759		6.76842	-0.956134	1.82283	-0.524533	0.599908	0.999104		8.50202	0.396462	1.21575	0.326106	0.744344	0.997932		2.55211	3.89769
66892	K03040	09120 Genetic Information Processing	09121 Transcription	03020 RNA polymerase [PATH:ko03020]	rpoA; DNA-directed RNA polymerase subunit alpha [EC:2.7.7.6]	NA	GC_00000532	DESpr20G08_bin28	gsiC_81	Glutathione transport system permease protein GsiC	0	0	K02033	peptide/nickel transport system permease protein	0	0	0	0	E|P	Amino acid transport and metabolism|Inorganic ion transport and metabolism	COG0601	ABC-type dipeptide/oligopeptide/nickel transport system, permease component (DppB)	PF00528.25	Binding-protein-dependent transport system inner membrane component			15.3606	0.565132	0.763115	0.740559	0.458961	0.985135		17.2483	0.502068	1.29804	0.38679	0.698912	0.999104		13.3854	0.644944	1.05822	0.60946	0.54222	0.997932		4.56958	3.15048
66893	K07147	09190 Not Included in Pathway or Brite	09191 Unclassified: metabolism	99980 Enzymes with EC numbers	msrP; methionine sulfoxide reductase catalytic subunit [EC:1.8.-.-]	NA	GC_00001117	DESpr20G08_bin28	None	None	0	0	K02034	peptide/nickel transport system permease protein	0	0	0	0	E|P	Amino acid transport and metabolism|Inorganic ion transport and metabolism	COG1173	ABC-type dipeptide/oligopeptide/nickel transport system, permease component (DppC)	PF00528.25	Binding-protein-dependent transport system inner membrane component			19.89	-0.855236	0.492712	-1.73577	0.0826039	0.821683		21.3837	-0.646893	0.968369	-0.668024	0.504119	0.999104		18.5802	-1.17264	0.868968	-1.34946	0.17719	0.997932		7.518	5.45651
66894	0	#N/A	#N/A	#N/A	#N/A	NA	GC_00000796	DESpr20G08_bin28	gsiA_93	Glutathione import ATP-binding protein GsiA	0	0	K02032	peptide/nickel transport system ATP-binding protein	0	0	0	0	O	Posttranslational modification, protein turnover, chaperones	COG1123	ABC-type glutathione transport system ATPase component, contains duplicated ATPase domain (GsiA)	PF00005.30	ABC transporter			35.6561	0.114922	0.469786	0.244627	0.806745	0.992368		40.7032	0.496136	0.800569	0.619729	0.535436	0.999104		30.1419	-0.529767	0.687383	-0.770701	0.440884	0.997932		10.7515	3.41749
66895	K08738	09130 Environmental Information Processing	09132 Signal transduction	02020 Two-component system [PATH:ko02020]	CYC; cytochrome c	NA	GC_00001876	DESpr20G08_bin28	sgrR_16	HTH-type transcriptional regulator SgrR	0	0	K02035	peptide/nickel transport system substrate-binding protein	0	0	0	0	E	Amino acid transport and metabolism	COG0747	ABC-type transport system, periplasmic component (DdpA) (PDB:3RQT)	PF00496.25	Bacterial extracellular solute-binding proteins, family 5 Middle			519.459	0.249039	0.316086	0.787884	0.430765	0.985135		446.281	0.720477	0.512094	1.40692	0.15945	0.999104		622.853	-0.176305	0.34845	-0.505969	0.612879	0.997932		111.735	2.74452
66896	K02078	09100 Metabolism	09103 Lipid metabolism	00061 Fatty acid biosynthesis [PATH:ko00061]	acpP; acyl carrier protein	NA	GC_00000144	DESpr20G08_bin28	rimP_23	Ribosome maturation factor RimP	0	0	K09748	ribosome maturation factor RimP	0	0	0	0	J	Translation, ribosomal structure and biogenesis	COG0779	Ribosome maturation factor RimP (RimP) (PDB:1IB8)	PF02576.20	RimP N-terminal domain			17.1462	-0.202099	0.792847	-0.254903	0.798798	0.991636		14.4997	-1.98114	1.47541	-1.34277	0.179346	0.999104		21.1541	1.06124	0.798969	1.32826	0.184091	0.997932		14.7311	-0.410504
66897	K03687	09180 Brite Hierarchies	09182 Protein families: genetic information processing	03110 Chaperones and folding catalysts [BR:ko03110]	GRPE; molecular chaperone GrpE	NA	GC_00000161	DESpr20G08_bin28	nusA_22	Transcription termination/antitermination protein NusA	0	0	K02600	transcription termination/antitermination protein NusA	0	0	0	0	K	Transcription	COG0195	Transcription antitermination factor NusA, contains S1 and KH domains (NusA) (PDB:1HH2)	PF08529.14	NusA N-terminal domain			45.3863	-0.440399	0.491317	-0.896365	0.370058	0.985135		35.7374	-1.34367	0.866905	-1.54996	0.121152	0.999104		58.7132	0.153355	0.580433	0.264208	0.791619	0.997932		37.7801	-0.665641
66898	K14977	09100 Metabolism	09104 Nucleotide metabolism	00230 Purine metabolism [PATH:ko00230]	ylbA, UGHY; (S)-ureidoglycine aminohydrolase [EC:3.5.3.26]	NA	GC_00000775	DESpr20G08_bin28	None	None	0	0	K07742	uncharacterized protein	0	0	0	0	R	General function prediction only	COG2740	Nucleoid-associated protein YlxR, Predicted RNA-binding, DUF448 family (YlxR) (PDB:1G2R) (PUBMED:11679764;31118925)	PF04296.16	Protein of unknown function (DUF448)			21.5251	-0.248588	0.509545	-0.487862	0.625648	0.985135		17.3536	-0.344685	1.108	-0.311087	0.755734	0.999104		27.3687	-0.17566	0.73406	-0.239299	0.810874	0.997932		16.4544	-1.00242
66899	K15633	09100 Metabolism	09101 Carbohydrate metabolism	00010 Glycolysis / Gluconeogenesis [PATH:ko00010]	gpmI; 2,3-bisphosphoglycerate-independent phosphoglycerate mutase [EC:5.4.2.12]	ID=DESpr20G08_bin_28-c_000000000001_147	GC_00000240	DESpr20G08_bin28	infB_23	Translation initiation factor IF-2	COG0532	Translation factors	K02519	translation initiation factor IF-2	0	0	0	0	J	Translation, ribosomal structure and biogenesis	COG0532	Translation initiation factor IF-2, a GTPase (InfB) (PDB:5ME0)	PF11987.11	Translation-initiation factor 2			155.079	-0.211714	0.312935	-0.676544	0.498696	0.985135		124.303	-0.568264	0.570292	-0.996444	0.319034	0.999104		197.511	0.0363844	0.407828	0.0892151	0.928911	0.997932		62.9633	1.04916
66900	K07141	09100 Metabolism	09108 Metabolism of cofactors and vitamins	00790 Folate biosynthesis [PATH:ko00790]	mocA; molybdenum cofactor cytidylyltransferase [EC:2.7.7.76]	NA	GC_00003636	DESpr20G08_bin28	None	None	0	0	0	0	0	0	0	0	0	0	0	0	0	0			0.303355	1.8419	3.51794	0.523572	0.600576	NA		NA	NA	NA	NA	NA	NA		NA	NA	NA	NA	NA	NA		#N/A	#N/A
66901	K03568	09180 Brite Hierarchies	09181 Protein families: metabolism	01002 Peptidases and inhibitors [BR:ko01002]	tldD; TldD protein	NA	GC_00000233	DESpr20G08_bin28	nudG_22	CTP pyrophosphohydrolase	0	0	K03574	8-oxo-dGTP diphosphatase [EC:3.6.1.55]	0	0	0	0	F	Nucleotide transport and metabolism	COG1051	ADP-ribose pyrophosphatase YjhB, NUDIX family (YjhB) (PDB:3GZ5)	PF14815.9	NUDIX domain			1.9472	1.06695	1.35135	0.789545	0.429794	NA		2.10807	1.18137	2.88685	0.409225	0.682374	NA		1.77085	0.817017	2.58101	0.31655	0.751585	NA		0.367319	1.10429
66902	K01928	09100 Metabolism	09105 Amino acid metabolism	00300 Lysine biosynthesis [PATH:ko00300]	murE; UDP-N-acetylmuramoyl-L-alanyl-D-glutamate--2,6-diaminopimelate ligase [EC:6.3.2.13]	NA	GC_00000120	DESpr20G08_bin28	argJ_17	Arginine biosynthesis bifunctional protein ArgJ	COG1364	Arginine biosynthesis	K00620	glutamate N-acetyltransferase / amino-acid N-acetyltransferase [EC:2.3.1.35 2.3.1.1]	M00028	Ornithine biosynthesis, glutamate => ornithine	M00028	Pathway modules; Amino acid metabolism; Arginine and proline metabolism	E	Amino acid transport and metabolism	COG1364	Glutamate N-acetyltransferase (ornithine transacetylase) (ArgJ) (PDB:1VRA)	PF01960.21	ArgJ family			14.0274	0.126722	0.561935	0.22551	0.821582	0.994758		14.3882	0.699549	1.12337	0.622724	0.533466	0.999104		13.8821	-0.644904	0.9851	-0.654658	0.512688	0.997932		3.14841	4.20138
66903	0	#N/A	#N/A	#N/A	#N/A	NA	GC_00002542	DESpr20G08_bin28	prsA_10	Foldase protein PrsA	0	0	K03769	peptidyl-prolyl cis-trans isomerase C [EC:5.2.1.8]	0	0	0	0	O	Posttranslational modification, protein turnover, chaperones	COG0760	Peptidyl-prolyl isomerase, parvulin family (SurA) (PDB:2ZR5)	PF13616.9	PPIC-type PPIASE domain			21.2608	0.0412895	0.554134	0.0745118	0.940603	0.995248		16.3073	-0.329499	1.15517	-0.28524	0.775461	0.999104		28.1273	0.301015	0.749304	0.401726	0.687886	0.997932		5.14719	4.91072
66904	0	#N/A	#N/A	#N/A	#N/A	NA	GC_00000222	DESpr20G08_bin28	secA_25	Protein translocase subunit SecA	0	0	K03070	preprotein translocase subunit SecA [EC:7.4.2.8]	0	0	0	0	U	Intracellular trafficking, secretion, and vesicular transport	COG0653	Preprotein translocase subunit SecA (ATPase, RNA helicase) (SecA) (PDB:2FSF)	PF07517.17	SecA DEAD-like domain			65.0088	-0.362885	0.367345	-0.987858	0.323222	0.985135		52.8488	-1.00716	0.709489	-1.41956	0.155737	0.999104		82.0541	0.092937	0.486419	0.191064	0.848476	0.997932		43.1177	-0.200045
66905	K07289	09190 Not Included in Pathway or Brite	09193 Unclassified: signaling and cellular processes	99992 Structural proteins	asmA; AsmA protein	NA	GC_00004474	DESpr20G08_bin28	None	None	0	0	K16568	exopolysaccharide production protein ExoZ	0	0	0	0	M	Cell wall/membrane/envelope biogenesis	COG1835	Peptidoglycan/LPS O-acetylase OafA/YrhL, contains acyltransferase and SGNH-hydrolase domains (OafA)	PF01757.25	Acyltransferase family			13.4996	0.184295	0.624396	0.295157	0.767874	0.990759		14.8141	0.198033	1.20734	0.164025	0.869712	0.999104		12.243	0.180025	1.02955	0.174858	0.861192	0.997932		3.95458	4.52957
66906	K14448	09100 Metabolism	09101 Carbohydrate metabolism	00630 Glyoxylate and dicarboxylate metabolism [PATH:ko00630]	mcd; (2S)-methylsuccinyl-CoA dehydrogenase [EC:1.3.8.12]	NA	GC_00000846	DESpr20G08_bin28	dapE_59	Succinyl-diaminopimelate desuccinylase	COG0624	Arginine biosynthesis	K23980	cysteinylglycine-S-conjugate dipeptidase [EC:3.4.13.23]	0	0	0	0	E	Amino acid transport and metabolism	COG0624	Acetylornithine deacetylase/Succinyl-diaminopimelate desuccinylase or related deacylase (ArgE) (PDB:1CG2)	PF01546.31	Peptidase family M20/M25/M40			27.3834	0.764846	0.676579	1.13046	0.258282	0.980682		27.2815	0.781354	1.15395	0.67711	0.498336	0.999104		28.1419	0.72538	0.793555	0.914089	0.36067	0.997932		7.63101	1.6683
66907	K02388	09140 Cellular Processes	09142 Cell motility	02040 Flagellar assembly [PATH:ko02040]	flgC; flagellar basal-body rod protein FlgC	NA	GC_00003425	DESpr20G08_bin28	None	None	0	0	K15539	cytoskeleton protein RodZ	0	0	0	0	D	Cell cycle control, cell division, chromosome partitioning	COG1426	Cytoskeletal protein RodZ, contains Xre-like HTH and DUF4115 domains (RodZ) (PDB:3FYM)	PF13413.9	Helix-turn-helix domain			97.2538	0.232397	0.328172	0.708157	0.478848	0.985135		95.5915	0.604713	0.60339	1.00219	0.316251	0.999104		101.384	-0.219294	0.465768	-0.470822	0.637768	0.997932		22.8416	4.5456
66908	K02959	09120 Genetic Information Processing	09122 Translation	03010 Ribosome [PATH:ko03010]	RP-S16, MRPS16, rpsP; small subunit ribosomal protein S16	ID=DESpr20G08_bin_28-c_000000000002_3	GC_00000751	DESpr20G08_bin28	ispG_20	4-hydroxy-3-methylbut-2-en-1-yl diphosphate synthase (flavodoxin)	COG0821	Isoprenoid biosynthesis	K03526	(E)-4-hydroxy-3-methylbut-2-enyl-diphosphate synthase [EC:1.17.7.1 1.17.7.3]	M00096	C5 isoprenoid biosynthesis, non-mevalonate pathway	M00096	Pathway modules; Biosynthesis of terpenoids and polyketides; Terpenoid backbone biosynthesis	I	Lipid transport and metabolism	COG0821	4-hydroxy-3-methylbut-2-en-1-yl diphosphate synthase IspG/GcpE (IspG) (PDB:2Y0F)	PF04551.17	GcpE protein			24.7956	-0.167739	0.439756	-0.381437	0.702879	0.990759		24.8223	0.130051	0.912083	0.142586	0.886617	0.999104		25.2946	-0.579451	0.744132	-0.778695	0.43616	0.997932		7.78177	2.85746
66909	0	#N/A	#N/A	#N/A	#N/A	NA	GC_00003129	DESpr20G08_bin28	bepA_79	Beta-barrel assembly-enhancing protease	0	0	0	0	0	0	0	0	M|O	Cell wall/membrane/envelope biogenesis|Posttranslational modification, protein turnover, chaperones	COG4783	Outer membrane protein chaperone/metalloprotease BepA/YfgC, contains M48 and TPR domains (BepA) (PDB:6AIT) (PUBMED:24003122)	PF01435.21	Peptidase family M48			2.01169	-1.18072	1.46035	-0.80852	0.418791	NA		1.73451	-0.0801234	3.39072	-0.0236302	0.981148	NA		2.37643	-2.83168	2.4967	-1.13417	0.256724	NA		0.553341	1.68728
66910	0	#N/A	#N/A	#N/A	#N/A	NA	GC_00000990	DESpr20G08_bin28	aspC_35	Aspartate aminotransferase	COG0436	Isoleucine, leucine, valine biosynthesis	K19793	(5-formylfuran-3-yl)methyl phosphate transaminase [EC:2.6.1.108]	M00935	Methanofuran biosynthesis	M00935	Pathway modules; Energy metabolism; Methane metabolism	E	Amino acid transport and metabolism	COG0436	Aspartate/methionine/tyrosine aminotransferase (AspB) (PDB:2O0R)	PF00155.24	Aminotransferase class I and II			5.37533	-0.278455	0.814345	-0.341937	0.732398	0.990759		3.92017	-1.40056	2.0233	-0.692217	0.488801	0.999104		7.34453	0.354643	1.28263	0.276497	0.782167	0.997932		4.30067	-0.781716
66911	K06024	09180 Brite Hierarchies	09182 Protein families: genetic information processing	03036 Chromosome and associated proteins [BR:ko03036]	scpB; segregation and condensation protein B	ID=DESpr20G08_bin_28-c_000000000002_6	GC_00000283	DESpr20G08_bin28	mrcA_20	Penicillin-binding protein 1A	0	0	K05366	penicillin-binding protein 1A [EC:2.4.1.129 3.4.16.4]	0	0	0	0	M	Cell wall/membrane/envelope biogenesis	COG5009	Membrane carboxypeptidase/penicillin-binding protein (MrcA) (PDB:3D0F)	PF00912.25	Transglycosylase			30.3019	-0.106766	0.453178	-0.235593	0.813748	0.994153		25.0489	0.0660941	0.930523	0.071029	0.943375	0.999104		37.6333	-0.283173	0.682197	-0.415089	0.678077	0.997932		7.48534	3.9069
66912	K01873	09120 Genetic Information Processing	09122 Translation	00970 Aminoacyl-tRNA biosynthesis [PATH:ko00970]	VARS, valS; valyl-tRNA synthetase [EC:6.1.1.9]	NA	GC_00000242	DESpr20G08_bin28	prfB_22	Peptide chain release factor RF2	COG1186	Translation factors	K02836	peptide chain release factor 2	0	0	0	0	J	Translation, ribosomal structure and biogenesis	COG1186	Protein chain release factor PrfB (PrfB) (PDB:1GQE)	PF03462.21	PCRF domain			17.5991	-0.391711	0.538843	-0.726949	0.467257	0.985135		18.3905	-0.536899	1.04291	-0.514807	0.606688	0.999104		17.1681	-0.259633	0.928523	-0.279619	0.779769	0.997932		7.0594	2.7453
66913	K03526	09100 Metabolism	09109 Metabolism of terpenoids and polyketides	00900 Terpenoid backbone biosynthesis [PATH:ko00900]	gcpE, ispG; (E)-4-hydroxy-3-methylbut-2-enyl-diphosphate synthase [EC:1.17.7.1 1.17.7.3]	NA	GC_00000685	DESpr20G08_bin28	None	None	0	0	0	0	0	0	0	0	Z	Cytoskeleton	COG1664	Cytoskeletal protein CcmA, bactofilin family (CcmA) (PDB:2N3D)	PF04519.16	Polymer-forming cytoskeletal			54.9695	0.0623073	0.416162	0.149719	0.880987	0.994758		54.0575	0.367342	0.741563	0.495362	0.620345	0.999104		57.6476	-0.294544	0.597102	-0.493289	0.621808	0.997932		17.0892	1.88185
66914	K09701	09190 Not Included in Pathway or Brite	09194 Poorly characterized	99997 Function unknown	K09701; uncharacterized protein	NA	GC_00001035	DESpr20G08_bin28	None	None	0	0	K19304	murein DD-endopeptidase [EC:3.4.24.-]	0	0	0	0	M	Cell wall/membrane/envelope biogenesis	COG0739	Murein DD-endopeptidase MepM and murein hydrolase activator NlpD, contains LysM domain (NlpD) (PDB:2GU1)	PF19353.2	Family of unknown function (DUF5930)			47.3352	0.556421	0.374042	1.48759	0.13686	0.929663		50.0588	0.687648	0.716353	0.959928	0.337091	0.999104		44.8975	0.337991	0.597797	0.565395	0.571805	0.997932		20.989	0.164332
66915	0	#N/A	#N/A	#N/A	#N/A	NA	GC_00000917	DESpr20G08_bin28	None	None	0	0	0	0	0	0	0	0	S	Function unknown	COG2833	Uncharacterized protein, contains ferritin-like DUF455 domain	PF04305.17	Protein of unknown function (DUF455)			4.37815	-0.403178	1.07811	-0.373969	0.708427	0.990759		4.54907	-0.821991	2.10281	-0.390901	0.69587	0.999104		4.32037	0.130956	1.79268	0.0730504	0.941766	0.997932		1.6553	3.27318
66916	K10125	09130 Environmental Information Processing	09132 Signal transduction	02020 Two-component system [PATH:ko02020]	dctB; two-component system, NtrC family, C4-dicarboxylate transport sensor histidine kinase DctB [EC:2.7.13.3]	NA	GC_00000702	DESpr20G08_bin28	bcp_32	Putative peroxiredoxin bcp	0	0	K03564	thioredoxin-dependent peroxiredoxin [EC:1.11.1.24]	0	0	0	0	O	Posttranslational modification, protein turnover, chaperones	COG1225	Peroxiredoxin (Bcp) (PDB:5IPH)	PF00578.24	AhpC/TSA family			15.2054	-0.301155	0.570323	-0.528042	0.59747	0.985135		15.8255	-0.214985	1.16259	-0.184919	0.853293	0.999104		14.7867	-0.397201	0.928844	-0.427629	0.668921	0.997932		13.7983	-0.834526
66917	K17315	09130 Environmental Information Processing	09131 Membrane transport	02010 ABC transporters [PATH:ko02010]	gtsA, glcE; glucose/mannose transport system substrate-binding protein	NA	GC_00003599	DESpr20G08_bin28	None	None	0	0	0	0	0	0	0	0	S	Function unknown	COG3164	Uncharacterized conserved protein YhdP, contains DUF3971 and AsmA2 domains (YhdR)	PF13502.9	AsmA-like C-terminal region			22.429	0.151569	0.4477	0.33855	0.734949	0.990759		20.1204	0.373901	0.989602	0.37783	0.705557	0.999104		25.8369	-0.0794659	0.749334	-0.106049	0.915544	0.997932		4.93732	4.8516
66918	K00789	09100 Metabolism	09105 Amino acid metabolism	00270 Cysteine and methionine metabolism [PATH:ko00270]	metK; S-adenosylmethionine synthetase [EC:2.5.1.6]	NA	GC_00000369	DESpr20G08_bin28	queA_23	S-adenosylmethionine:tRNA ribosyltransferase-isomerase	COG0809	tRNA modification	K07568	S-adenosylmethionine:tRNA ribosyltransferase-isomerase [EC:2.4.99.17]	0	0	0	0	J	Translation, ribosomal structure and biogenesis	COG0809	S-adenosylmethionine:tRNA-ribosyltransferase-isomerase (queuine synthetase) (QueA) (PDB:1VKY)	PF02547.18	Queuosine biosynthesis protein			11.0287	0.243583	0.620851	0.392338	0.694808	0.990759		8.55155	0.712959	1.46009	0.488298	0.625339	0.999104		14.3772	-0.132834	0.940561	-0.141228	0.88769	0.997932		1.81275	3.40733
66919	K03654	09120 Genetic Information Processing	09123 Folding, sorting and degradation	03018 RNA degradation [PATH:ko03018]	recQ; ATP-dependent DNA helicase RecQ [EC:3.6.4.12]	NA	GC_00000055	DESpr20G08_bin28	ycaD_50	putative MFS-type transporter YcaD	0	0	0	0	0	0	0	0	G	Carbohydrate transport and metabolism	COG2814	Predicted arabinose efflux permease AraJ, MFS family (AraJ) (PDB:4LDS)	PF07690.19	Major Facilitator Superfamily			14.8826	-0.283785	0.502724	-0.564494	0.572418	0.985135		14.0608	-0.0925589	1.12819	-0.0820417	0.934614	0.999104		16.2664	-0.507009	0.905816	-0.559727	0.575666	0.997932		4.13588	4.59522
66920	K03821	09100 Metabolism	09101 Carbohydrate metabolism	00650 Butanoate metabolism [PATH:ko00650]	phbC, phaC; polyhydroxyalkanoate synthase subunit PhaC [EC:2.3.1.-]	NA	GC_00001038	DESpr20G08_bin28	None	None	0	0	0	0	0	0	0	0	S	Function unknown	COG3803	Uncharacterized conserved protein, DUF924 family (PDB:2I6H)	PF06041.14	Bacterial protein of unknown function (DUF924)			17.6267	-0.0406404	0.582876	-0.069724	0.944413	0.995248		17.703	-0.0990457	1.05871	-0.0935534	0.925464	0.999104		18.0054	-0.0151133	0.972789	-0.015536	0.987605	0.997932		5.21399	4.92994
66921	K07082	09190 Not Included in Pathway or Brite	09194 Poorly characterized	99996 General function prediction only	K07082; UPF0755 protein	NA	GC_00000729	DESpr20G08_bin28	lpd_23	Dihydrolipoyl dehydrogenase	COG1249	Glycine cleavagePyruvate oxidation	K00382	dihydrolipoamide dehydrogenase [EC:1.8.1.4]	M00307|M00009|M00011|M00532|M00036|M00032	Pyruvate oxidation, pyruvate => acetyl-CoA|Citrate cycle (TCA cycle, Krebs cycle)|Citrate cycle, second carbon oxidation, 2-oxoglutarate => oxaloacetate|Photorespiration|Leucine degradation, leucine => acetoacetate + acetyl-CoA|Lysine degradation, lysine => saccharopine => acetoacetyl-CoA	M00307|M00009|M00011|M00532|M00036|M00032	Pathway modules; Carbohydrate metabolism; Central carbohydrate metabolism|Pathway modules; Carbohydrate metabolism; Central carbohydrate metabolism|Pathway modules; Carbohydrate metabolism; Central carbohydrate metabolism|Pathway modules; Carbohydrate metabolism; Other carbohydrate metabolism|Pathway modules; Amino acid metabolism; Branched-chain amino acid metabolism|Pathway modules; Amino acid …	C	Energy production and conversion	COG1249	Dihydrolipoamide dehydrogenase (E3) component of pyruvate/2-oxoglutarate dehydrogenase complex or glutathione oxidoreductase (Lpd) (PDB:6QKG)	PF07992.17	Pyridine nucleotide-disulphide oxidoreductase			47.2943	0.826831	0.589949	1.40153	0.161056	0.980051		61.0065	1.12419	0.823529	1.36509	0.172225	0.999104		30.7912	0.0485761	0.695362	0.0698573	0.944307	0.997932		30.0481	-0.808722
66922	0	#N/A	#N/A	#N/A	#N/A	NA	GC_00002967	DESpr20G08_bin28	None	None	0	0	0	0	0	0	0	0	0	0	0	0	0	0			0.18265	-0.978611	3.52187	-0.277867	0.781115	NA		NA	NA	NA	NA	NA	NA		NA	NA	NA	NA	NA	NA		#N/A	#N/A
66923	K02986	09120 Genetic Information Processing	09122 Translation	03010 Ribosome [PATH:ko03010]	RP-S4, rpsD; small subunit ribosomal protein S4	NA	GC_00000539	DESpr20G08_bin28	uvrA_23	UvrABC system protein A	0	0	K03701	excinuclease ABC subunit A	0	0	0	0	L	Replication, recombination and repair	COG0178	Excinuclease UvrABC ATPase subunit (UvrA) (PDB:2R6F)	PF17755.4	UvrA DNA-binding domain			18.1565	-0.671365	0.72985	-0.919867	0.357642	0.985135		16.8613	-1.71797	1.3748	-1.24961	0.211441	0.999104		20.3336	0.232665	0.854589	0.272254	0.785426	0.997932		15.0449	-0.024026
66924	0	#N/A	#N/A	#N/A	#N/A	NA	GC_00001911	DESpr20G08_bin28	None	None	0	0	0	0	0	0	0	0	G	Carbohydrate transport and metabolism	COG2079	2-methylcitrate dehydratase PrpD (PrpD) (PDB:1SZQ)	PF03972.17	MmgE/PrpD N-terminal domain			8.9758	0.27266	0.83489	0.326582	0.743984	0.990759		7.56323	-0.356851	1.77675	-0.200844	0.840821	0.999104		10.9656	0.797264	1.12773	0.706961	0.479591	0.997932		2.91534	2.37569
66925	K02495	09100 Metabolism	09108 Metabolism of cofactors and vitamins	00860 Porphyrin and chlorophyll metabolism [PATH:ko00860]	hemN, hemZ; oxygen-independent coproporphyrinogen III oxidase [EC:1.3.98.3]	NA	GC_00000637	DESpr20G08_bin28	mmsB_17	3-hydroxyisobutyrate dehydrogenase	0	0	K00020	3-hydroxyisobutyrate dehydrogenase [EC:1.1.1.31]	0	0	0	0	I	Lipid transport and metabolism	COG2084	3-hydroxyisobutyrate dehydrogenase or related beta-hydroxyacid dehydrogenase (MmsB) (PDB:1I36)	PF03446.18	NAD binding domain of 6-phosphogluconate dehydrogenase			8.09762	-0.492843	0.809039	-0.609171	0.542411	0.985135		8.4687	-1.64708	1.54122	-1.06868	0.285213	0.999104		7.79368	0.838932	1.27947	0.655686	0.512026	0.997932		3.84482	4.48703
66926	K01409	09180 Brite Hierarchies	09182 Protein families: genetic information processing	03016 Transfer RNA biogenesis [BR:ko03016]	KAE1, tsaD, QRI7; N6-L-threonylcarbamoyladenine synthase [EC:2.3.1.234]	NA	GC_00001054	DESpr20G08_bin28	caiD_51	Carnitinyl-CoA dehydratase	COG1024	Fatty acid biosynthesis	K01692	enoyl-CoA hydratase [EC:4.2.1.17]	M00087|M00878	beta-Oxidation|Phenylacetate degradation, phenylaxetate => acetyl-CoA/succinyl-CoA	M00087|M00878	Pathway modules; Lipid metabolism; Fatty acid metabolism|Pathway modules; Xenobiotics biodegradation; Aromatics degradation	I	Lipid transport and metabolism	COG1024	Enoyl-CoA hydratase/carnithine racemase (CaiD) (PDB:1DCI)	PF16113.8	Enoyl-CoA hydratase/isomerase			10.9542	0.284013	0.650363	0.436699	0.66233	0.990753		12.9317	0.844593	1.21592	0.694611	0.487299	0.999104		8.77962	-0.655302	1.17604	-0.55721	0.577384	0.997932		2.59507	3.92361
66927	K07391	09190 Not Included in Pathway or Brite	09192 Unclassified: genetic information processing	99975 Protein processing	comM; magnesium chelatase family protein	NA	GC_00000976	DESpr20G08_bin28	acdA_31	Acyl-CoA dehydrogenase	COG1960	Fatty acid biosynthesis	K00249	acyl-CoA dehydrogenase [EC:1.3.8.7]	M00087|M00036	beta-Oxidation|Leucine degradation, leucine => acetoacetate + acetyl-CoA	M00087|M00036	Pathway modules; Lipid metabolism; Fatty acid metabolism|Pathway modules; Amino acid metabolism; Branched-chain amino acid metabolism	I	Lipid transport and metabolism	COG1960	Acyl-CoA dehydrogenase related to the alkylation response protein AidB (CaiA) (PDB:1BUC)	PF00441.27	Acyl-CoA dehydrogenase, C-terminal domain			22.1422	0.180949	0.45692	0.396018	0.692091	0.990759		23.3533	0.207684	0.948096	0.219054	0.826608	0.999104		21.2208	0.135366	0.791974	0.170923	0.864284	0.997932		7.63935	2.13041
66928	K01462	09190 Not Included in Pathway or Brite	09191 Unclassified: metabolism	99980 Enzymes with EC numbers	PDF, def; peptide deformylase [EC:3.5.1.88]	NA	GC_00000334	DESpr20G08_bin28	bauC_23	Putative 3-oxopropanoate dehydrogenase	COG1012	Proline degradation	K00140	malonate-semialdehyde dehydrogenase (acetylating) / methylmalonate-semialdehyde dehydrogenase [EC:1.2.1.18 1.2.1.27]	M00013	Malonate semialdehyde pathway, propanoyl-CoA => acetyl-CoA	M00013	Pathway modules; Carbohydrate metabolism; Other carbohydrate metabolism	I	Lipid transport and metabolism	COG1012	Acyl-CoA reductase or other NAD-dependent aldehyde dehydrogenase (AdhE) (PDB:1A4S)	PF00171.25	Aldehyde dehydrogenase family			74.7564	-0.178611	0.387077	-0.461436	0.644486	0.985135		72.8443	-0.366499	0.648318	-0.565307	0.571865	0.999104		79.2427	0.0103143	0.579825	0.0177887	0.985807	0.997932		28.2371	2.34149
66929	K02033	09140 Cellular Processes	09145 Cellular community - prokaryotes	02024 Quorum sensing [PATH:ko02024]	ABC.PE.P; peptide/nickel transport system permease protein	NA	GC_00001162	DESpr20G08_bin28	None	None	0	0	0	0	0	0	0	0	K	Transcription	COG0583	DNA-binding transcriptional regulator, LysR family (LysR) (PDB:2FYI)	PF03466.23	LysR substrate binding domain			5.21671	-0.335785	0.921457	-0.364406	0.715555	0.990759		4.66171	-0.198009	2.11375	-0.0936765	0.925366	0.999104		6.01475	-0.459037	1.41146	-0.325222	0.745013	0.997932		1.52169	3.14853
66930	K06941	09180 Brite Hierarchies	09182 Protein families: genetic information processing	03009 Ribosome biogenesis [BR:ko03009]	rlmN; 23S rRNA (adenine2503-C2)-methyltransferase [EC:2.1.1.192]	NA	GC_00000327	DESpr20G08_bin28	coaD_23	Phosphopantetheine adenylyltransferase	COG0669	Pantothenate/CoA biosynthesis	K00954	pantetheine-phosphate adenylyltransferase [EC:2.7.7.3]	M00120	Coenzyme A biosynthesis, pantothenate => CoA	M00120	Pathway modules; Metabolism of cofactors and vitamins; Cofactor and vitamin metabolism	H	Coenzyme transport and metabolism	COG0669	Phosphopantetheine adenylyltransferase (CoaD) (PDB:3F3M)	PF01467.29	Cytidylyltransferase-like			10.8071	-0.660851	0.672282	-0.982997	0.325609	0.985135		9.80295	-0.503628	1.44639	-0.348197	0.727692	0.999104		12.4054	-0.778514	1.0358	-0.751607	0.452288	0.997932		6.98718	-0.224145
66931	K00208	09100 Metabolism	09103 Lipid metabolism	00061 Fatty acid biosynthesis [PATH:ko00061]	fabI; enoyl-[acyl-carrier protein] reductase I [EC:1.3.1.9 1.3.1.10]	NA	GC_00000005	DESpr20G08_bin28	gap1_18	Glyceraldehyde-3-phosphate dehydrogenase 1	COG0057	Glycolysis	K00134	glyceraldehyde 3-phosphate dehydrogenase [EC:1.2.1.12]	M00001|M00002|M00003|M00308|M00552|M00165|M00166|M00611|M00612	Glycolysis (Embden-Meyerhof pathway), glucose => pyruvate|Glycolysis, core module involving three-carbon compounds|Gluconeogenesis, oxaloacetate => fructose-6P|Semi-phosphorylative Entner-Doudoroff pathway, gluconate => glycerate-3P|D-galactonate degradation, De Ley-Doudoroff pathway, D-galactonate => glycerate-3P|Reductive pentose phosphate cycle (Calvin cycle)|Reductive pentose phosphate cycle,…	M00001|M00002|M00003|M00308|M00552|M00165|M00166|M00611|M00612	Pathway modules; Carbohydrate metabolism; Central carbohydrate metabolism|Pathway modules; Carbohydrate metabolism; Central carbohydrate metabolism|Pathway modules; Carbohydrate metabolism; Central carbohydrate metabolism|Pathway modules; Carbohydrate metabolism; Central carbohydrate metabolism|Pathway modules; Carbohydrate metabolism; Other carbohydrate metabolism|Pathway modules; Energy metabol…	G	Carbohydrate transport and metabolism	COG0057	Glyceraldehyde-3-phosphate dehydrogenase/erythrose-4-phosphate dehydrogenase (GapA) (PDB:3ZDF)	PF02800.23	Glyceraldehyde 3-phosphate dehydrogenase, C-terminal domain			70.5379	0.956483	0.512664	1.86571	0.0620817	0.762859		47.269	1.49065	0.842603	1.7691	0.0768764	0.855081		101.088	0.663752	0.506899	1.30944	0.190386	0.997932		9.39044	1.58184
66932	K08992	09190 Not Included in Pathway or Brite	09191 Unclassified: metabolism	99986 Glycan metabolism	lapA; lipopolysaccharide assembly protein A	NA	GC_00003400	DESpr20G08_bin28	None	None	0	0	0	0	0	0	0	0	0	0	0	0	0	0			0.765479	2.48886	2.62488	0.948181	0.343037	NA		1.24594	3.96205	4.30562	0.920205	0.357466	NA		NA	NA	NA	NA	NA	NA		#N/A	#N/A
66933	K00208	09100 Metabolism	09103 Lipid metabolism	00061 Fatty acid biosynthesis [PATH:ko00061]	fabI; enoyl-[acyl-carrier protein] reductase I [EC:1.3.1.9 1.3.1.10]	NA	GC_00000005	DESpr20G08_bin28	gap_25	Glyceraldehyde-3-phosphate dehydrogenase	COG0057	Glycolysis	K00134	glyceraldehyde 3-phosphate dehydrogenase [EC:1.2.1.12]	M00001|M00002|M00003|M00308|M00552|M00165|M00166|M00611|M00612	Glycolysis (Embden-Meyerhof pathway), glucose => pyruvate|Glycolysis, core module involving three-carbon compounds|Gluconeogenesis, oxaloacetate => fructose-6P|Semi-phosphorylative Entner-Doudoroff pathway, gluconate => glycerate-3P|D-galactonate degradation, De Ley-Doudoroff pathway, D-galactonate => glycerate-3P|Reductive pentose phosphate cycle (Calvin cycle)|Reductive pentose phosphate cycle,…	M00001|M00002|M00003|M00308|M00552|M00165|M00166|M00611|M00612	Pathway modules; Carbohydrate metabolism; Central carbohydrate metabolism|Pathway modules; Carbohydrate metabolism; Central carbohydrate metabolism|Pathway modules; Carbohydrate metabolism; Central carbohydrate metabolism|Pathway modules; Carbohydrate metabolism; Central carbohydrate metabolism|Pathway modules; Carbohydrate metabolism; Other carbohydrate metabolism|Pathway modules; Energy metabol…	G	Carbohydrate transport and metabolism	COG0057	Glyceraldehyde-3-phosphate dehydrogenase/erythrose-4-phosphate dehydrogenase (GapA) (PDB:3ZDF)	PF02800.23	Glyceraldehyde 3-phosphate dehydrogenase, C-terminal domain			4.33586	-3.85228	1.56022	-2.46906	0.013547	0.316564		7.03182	-6.17646	2.14877	-2.87442	0.00404769	0.130486		1.16458	0.170617	3.41942	0.0498966	0.960205	NA		7.34053	0.283598
66934	K18336	09100 Metabolism	09101 Carbohydrate metabolism	00051 Fructose and mannose metabolism [PATH:ko00051]	lra6; 2,4-didehydro-3-deoxy-L-rhamnonate hydrolase [EC:3.7.1.26]	NA	GC_00000038	DESpr20G08_bin28	tktA_24	Transketolase 1	COG0021	Pentose phosphate pathway	K00615	transketolase [EC:2.2.1.1]	M00004|M00007|M00165|M00167|M00611|M00612	Pentose phosphate pathway (Pentose phosphate cycle)|Pentose phosphate pathway, non-oxidative phase, fructose 6P => ribose 5P|Reductive pentose phosphate cycle (Calvin cycle)|Reductive pentose phosphate cycle, glyceraldehyde-3P => ribulose-5P|Oxygenic photosynthesis in plants and cyanobacteria|Anoxygenic photosynthesis in purple bacteria	M00004|M00007|M00165|M00167|M00611|M00612	Pathway modules; Carbohydrate metabolism; Central carbohydrate metabolism|Pathway modules; Carbohydrate metabolism; Central carbohydrate metabolism|Pathway modules; Energy metabolism; Carbon fixation|Pathway modules; Energy metabolism; Carbon fixation|Signature modules; Module set; Metabolic capacity|Signature modules; Module set; Metabolic capacity	G	Carbohydrate transport and metabolism	COG0021	Transketolase (TktA) (PDB:1AY0)	PF00456.24	Transketolase, thiamine diphosphate binding domain			46.8301	-0.405861	0.373933	-1.08539	0.277751	0.980682		37.8568	-0.569217	0.789721	-0.720782	0.471043	0.999104		59.2902	-0.307284	0.560527	-0.548205	0.583551	0.997932		23.5185	0.312352
66935	K05565	09180 Brite Hierarchies	09183 Protein families: signaling and cellular processes	02000 Transporters [BR:ko02000]	mnhA, mrpA; multicomponent Na+:H+ antiporter subunit A	NA	GC_00003661	DESpr20G08_bin28	None	None	0	0	0	0	0	0	0	0	0	0	0	0	0	0			13.4401	0.0846925	0.540734	0.156625	0.87554	0.994758		12.0221	0.656431	1.22703	0.534977	0.592666	0.999104		15.4953	-0.446506	0.905408	-0.493155	0.621903	0.997932		2.73814	3.99803
66936	0	#N/A	#N/A	#N/A	#N/A	NA	GC_00003436	DESpr20G08_bin28	None	None	0	0	K09888	cell division protein ZapA	0	0	0	0	D	Cell cycle control, cell division, chromosome partitioning	COG3027	Cell division protein ZapA, inhibits GTPase activity of FtsZ (ZapA) (PDB:1T3U)	PF05164.16	Cell division protein ZapA			11.5003	-0.642055	0.601825	-1.06685	0.286041	0.980682		8.59791	-0.375662	1.44276	-0.260377	0.794573	0.999104		15.3612	-0.866247	0.916819	-0.94484	0.344741	0.997932		2.87647	4.06901
66937	K02835	09180 Brite Hierarchies	09182 Protein families: genetic information processing	03012 Translation factors [BR:ko03012]	prfA, MTRF1, MRF1; peptide chain release factor 1	NA	GC_00000318	DESpr20G08_bin28	grxD_22	Glutaredoxin 4	0	0	K07390	monothiol glutaredoxin	0	0	0	0	O	Posttranslational modification, protein turnover, chaperones	COG0278	Glutaredoxin-related protein (GrxD) (PDB:1YKA)	PF00462.27	Glutaredoxin			17.6411	-0.136464	0.491381	-0.277716	0.78123	0.990759		16.2883	-0.797081	1.08055	-0.737662	0.46072	0.999104		19.8521	0.473601	0.808914	0.585478	0.558226	0.997932		10.436	0.350644
66938	K07120	09190 Not Included in Pathway or Brite	09194 Poorly characterized	99997 Function unknown	K07120; uncharacterized protein	NA	GC_00003693	DESpr20G08_bin28	None	None	0	0	0	0	0	0	0	0	0	0	0	0	0	0			5.65221	0.316272	0.892426	0.354396	0.723042	0.990759		7.52212	0.366853	1.55199	0.236376	0.813141	0.999104		3.3988	0.00613071	1.83564	0.00333983	0.997335	NA		2.86251	1.05153
66939	K03106	09120 Genetic Information Processing	09123 Folding, sorting and degradation	03060 Protein export [PATH:ko03060]	SRP54, ffh; signal recognition particle subunit SRP54 [EC:3.6.5.4]	NA	GC_00000404	DESpr20G08_bin28	None	putative protein RP812	0	0	K05527	BolA family transcriptional regulator, general stress-responsive regulator	0	0	0	0	K|T	Transcription|Signal transduction mechanisms	COG0271	DNA-binding global transcriptional regulator BolA, affects cell shape, cell division and biofilm formation (BolA) (PDB:2DHM) (PUBMED:19111750;2569159)	PF01722.21	BolA-like protein			6.38173	-1.52538	0.864476	-1.76452	0.0776446	0.820578		6.56456	-2.56691	1.86342	-1.37753	0.168349	0.999104		6.35409	-0.605837	1.38154	-0.438522	0.661008	0.997932		7.94523	-0.521316
66940	K01588	09100 Metabolism	09104 Nucleotide metabolism	00230 Purine metabolism [PATH:ko00230]	purE; 5-(carboxyamino)imidazole ribonucleotide mutase [EC:5.4.99.18]	NA	GC_00000395	DESpr20G08_bin28	purL_22	Phosphoribosylformylglycinamidine synthase subunit PurL	COG0046	Purine biosynthesis	K23269	phosphoribosylformylglycinamidine synthase subunit PurL [EC:6.3.5.3]	M00048	Inosine monophosphate biosynthesis, PRPP + glutamine => IMP	M00048	Pathway modules; Nucleotide metabolism; Purine metabolism	F	Nucleotide transport and metabolism	COG0046	Phosphoribosylformylglycinamidine (FGAM) synthase, synthetase domain (PurL1) (PDB:3VIU)	PF00586.27	AIR synthase related protein, N-terminal domain			32.3932	-0.0783643	0.402561	-0.194664	0.845656	0.994758		27.5558	-0.61223	0.877214	-0.697925	0.485224	0.999104		39.3219	0.340371	0.621943	0.547271	0.584192	0.997932		11.8291	1.99761
66941	K00330	09100 Metabolism	09102 Energy metabolism	00190 Oxidative phosphorylation [PATH:ko00190]	nuoA; NADH-quinone oxidoreductase subunit A [EC:7.1.1.2]	NA	GC_00000659	DESpr20G08_bin28	hdfR_60	HTH-type transcriptional regulator HdfR	0	0	K03566	LysR family transcriptional regulator, glycine cleavage system transcriptional activator	0	0	0	0	K	Transcription	COG0583	DNA-binding transcriptional regulator, LysR family (LysR) (PDB:2FYI)	PF03466.23	LysR substrate binding domain			22.3565	1.02878	0.741461	1.3875	0.165289	0.980051		19.5298	3.11653	1.25658	2.48017	0.013132	0.311183		26.2036	-0.204749	0.778251	-0.263089	0.792482	0.997932		1.24502	2.8589
66942	K02946	09120 Genetic Information Processing	09122 Translation	03010 Ribosome [PATH:ko03010]	RP-S10, MRPS10, rpsJ; small subunit ribosomal protein S10	NA	GC_00001025	DESpr20G08_bin28	None	None	COG1014|COG4231	Pyruvate oxidation	K04090	indolepyruvate ferredoxin oxidoreductase [EC:1.2.7.8]	0	0	0	0	C|C	Energy production and conversion|Energy production and conversion	COG1014|COG4231	Pyruvate:ferredoxin oxidoreductase or related 2-oxoacid:ferredoxin oxidoreductase, gamma subunit (PorG) (PDB:1B0P)|TPP-dependent indolepyruvate ferredoxin oxidoreductase, alpha subunit (IorA)	PF20169.1	Family of unknown function (DUF6537)			51.5154	0.369293	0.527108	0.700602	0.483551	0.985135		49.9421	0.473859	0.931533	0.508688	0.610971	0.999104		55.0642	0.24368	0.562925	0.432882	0.665101	0.997932		13.2159	3.06094
66943	0	#N/A	#N/A	#N/A	#N/A	NA	GC_00000682	DESpr20G08_bin28	murI_19	Glutamate racemase	COG0796	Mureine biosynthesis	K01776	glutamate racemase [EC:5.1.1.3]	0	0	0	0	M	Cell wall/membrane/envelope biogenesis	COG0796	Glutamate racemase (MurI) (PDB:1B73)	PF01177.25	Asp/Glu/Hydantoin racemase			13.9479	0.290385	0.553336	0.52479	0.599729	0.985135		14.316	0.554193	1.17149	0.473067	0.636166	0.999104		13.8195	-0.0257189	0.951907	-0.0270183	0.978445	0.997932		5.77073	0.5081
66944	K02357	09180 Brite Hierarchies	09182 Protein families: genetic information processing	03012 Translation factors [BR:ko03012]	tsf, TSFM; elongation factor Ts	NA	GC_00000643	DESpr20G08_bin28	argC_22	N-acetyl-gamma-glutamyl-phosphate reductase	COG0002	Arginine biosynthesis	K00145	N-acetyl-gamma-glutamyl-phosphate reductase [EC:1.2.1.38]	M00028|M00845	Ornithine biosynthesis, glutamate => ornithine|Arginine biosynthesis, glutamate => acetylcitrulline => arginine	M00028|M00845	Pathway modules; Amino acid metabolism; Arginine and proline metabolism|Pathway modules; Amino acid metabolism; Arginine and proline metabolism	E	Amino acid transport and metabolism	COG0002	N-acetyl-gamma-glutamylphosphate reductase (ArgC) (PDB:3DR3)	PF01118.27	Semialdehyde dehydrogenase, NAD binding domain			23.6545	0.0241573	0.467541	0.0516688	0.958793	0.996276		20.2967	0.0811951	1.02436	0.0792643	0.936822	0.999104		28.3521	-0.0744769	0.718419	-0.103668	0.917433	0.997932		10.0239	0.419773
66945	K01070	09100 Metabolism	09102 Energy metabolism	00680 Methane metabolism [PATH:ko00680]	frmB, ESD, fghA; S-formylglutathione hydrolase [EC:3.1.2.12]	NA	GC_00000320	DESpr20G08_bin28	ccmE_24	Cytochrome c-type biogenesis protein CcmE	0	0	K02197	cytochrome c-type biogenesis protein CcmE	0	0	0	0	C|O	Energy production and conversion|Posttranslational modification, protein turnover, chaperones	COG2332	Cytochrome c biogenesis protein CcmE (CcmE) (PDB:1J6Q)	PF03100.18	CcmE			4.56656	-1.30294	1.08505	-1.20081	0.229825	0.980682		3.74774	-5.26833	2.57769	-2.04382	0.0409716	0.637459		5.73105	0.0916651	1.51607	0.0604625	0.951787	0.997932		5.33067	-0.561382
66946	K03699	09180 Brite Hierarchies	09183 Protein families: signaling and cellular processes	02042 Bacterial toxins [BR:ko02042]	tlyC; putative hemolysin	NA	GC_00000197	DESpr20G08_bin28	ccmF_24	Cytochrome c-type biogenesis protein CcmF	0	0	K02198	cytochrome c-type biogenesis protein CcmF	0	0	0	0	C|O	Energy production and conversion|Posttranslational modification, protein turnover, chaperones	COG1138	Cytochrome c biogenesis protein CcmF (CcmF)	PF16327.8	Cytochrome c-type biogenesis protein CcmF C-terminal			35.3743	0.132436	0.448099	0.29555	0.767574	0.990759		31.6924	0.760921	0.872526	0.872089	0.38316	0.999104		40.7288	-0.498418	0.621168	-0.802389	0.422328	0.997932		11.2623	0.530457
66947	0	#N/A	#N/A	#N/A	#N/A	NA	GC_00002640	DESpr20G08_bin28	ccmH_18	Cytochrome c-type biogenesis protein CcmH	0	0	K02200	cytochrome c-type biogenesis protein CcmH	0	0	0	0	C|O	Energy production and conversion|Posttranslational modification, protein turnover, chaperones	COG3088	Cytochrome c-type biogenesis protein CcmH/NrfF (NrfF) (PDB:2HL7)	PF03918.17	Cytochrome C biogenesis protein			4.92966	-0.0430609	0.941023	-0.0457597	0.963502	0.996813		7.11487	-0.292771	1.5564	-0.188108	0.850792	0.999104		2.32262	0.637638	2.13814	0.298221	0.765535	NA		2.2516	3.71808
66948	K01693	09100 Metabolism	09105 Amino acid metabolism	00340 Histidine metabolism [PATH:ko00340]	hisB; imidazoleglycerol-phosphate dehydratase [EC:4.2.1.19]	NA	GC_00000851	DESpr20G08_bin28	paaG_30	1,2-epoxyphenylacetyl-CoA isomerase	COG1024	Fatty acid biosynthesis	K15866	2-(1,2-epoxy-1,2-dihydrophenyl)acetyl-CoA isomerase [EC:5.3.3.18]	M00878	Phenylacetate degradation, phenylaxetate => acetyl-CoA/succinyl-CoA	M00878	Pathway modules; Xenobiotics biodegradation; Aromatics degradation	I	Lipid transport and metabolism	COG1024	Enoyl-CoA hydratase/carnithine racemase (CaiD) (PDB:1DCI)	PF00378.23	Enoyl-CoA hydratase/isomerase			14.6669	-0.311482	0.542269	-0.574406	0.565693	0.985135		15.3355	-0.78059	1.12983	-0.690895	0.489632	0.999104		14.2935	0.252169	0.933285	0.270195	0.78701	0.997932		12.1549	-0.284527
66949	K10026	09100 Metabolism	09108 Metabolism of cofactors and vitamins	00790 Folate biosynthesis [PATH:ko00790]	queE; 7-carboxy-7-deazaguanine synthase [EC:4.3.99.3]	NA	GC_00003948	DESpr20G08_bin28	None	None	0	0	0	0	0	0	0	0	0	0	0	0	0	0			4.65927	-0.0862134	1.01226	-0.0851693	0.932127	0.995248		3.37103	-3.39605	2.55537	-1.32898	0.183853	0.999104		6.43554	1.39632	1.36243	1.02487	0.305424	0.997932		1.67441	3.29342
66950	K03562	09180 Brite Hierarchies	09183 Protein families: signaling and cellular processes	02000 Transporters [BR:ko02000]	tolQ; biopolymer transport protein TolQ	NA	GC_00000464	DESpr20G08_bin28	gltA_29	Citrate synthase	COG0372	TCA cycle	K01647	citrate synthase [EC:2.3.3.1]	M00009|M00010|M00012|M00740	Citrate cycle (TCA cycle, Krebs cycle)|Citrate cycle, first carbon oxidation, oxaloacetate => 2-oxoglutarate|Glyoxylate cycle|Methylaspartate cycle	M00009|M00010|M00012|M00740	Pathway modules; Carbohydrate metabolism; Central carbohydrate metabolism|Pathway modules; Carbohydrate metabolism; Central carbohydrate metabolism|Pathway modules; Carbohydrate metabolism; Other carbohydrate metabolism|Pathway modules; Carbohydrate metabolism; Other carbohydrate metabolism	C	Energy production and conversion	COG0372	Citrate synthase (GltA) (PDB:3TQG) (PUBMED:25211225)	PF00285.24	Citrate synthase, C-terminal domain			104.523	0.281307	0.393025	0.715749	0.474146	0.985135		86.9498	0.466046	0.710267	0.656156	0.511724	0.999104		128.397	0.0979876	0.439178	0.223116	0.823445	0.997932		37.95	0.335471
66951	K03719	09180 Brite Hierarchies	09182 Protein families: genetic information processing	03000 Transcription factors [BR:ko03000]	lrp; Lrp/AsnC family transcriptional regulator, leucine-responsive regulatory protein	NA	GC_00000476	DESpr20G08_bin28	gltX_48	Glutamate--tRNA ligase	COG0008	Heme biosynthesis	K01885	glutamyl-tRNA synthetase [EC:6.1.1.17]	M00121	Heme biosynthesis, plants and bacteria, glutamate => heme	M00121	Pathway modules; Metabolism of cofactors and vitamins; Cofactor and vitamin metabolism	J	Translation, ribosomal structure and biogenesis	COG0008	Glutamyl- or glutaminyl-tRNA synthetase (GlnS) (PDB:1EUQ)	PF00749.24	tRNA synthetases class I (E and Q), catalytic domain			27.2341	-0.484139	0.507627	-0.953729	0.340221	0.985135		22.0277	-1.27616	1.02877	-1.24047	0.214802	0.999104		34.6202	0.0492505	0.663442	0.0742348	0.940824	0.997932		15.6132	0.330821
66952	K21162	09100 Metabolism	09109 Metabolism of terpenoids and polyketides	01059 Biosynthesis of enediyne antibiotics [PATH:ko01059]	sgcE4, ncsE4, kedE4; enediyne biosynthesis protein E4	NA	GC_00003256	DESpr20G08_bin28	None	None	0	0	K02238	competence protein ComEC	0	0	0	0	U	Intracellular trafficking, secretion, and vesicular transport	COG0658	DNA uptake channel protein ComEC, N-terminal domain (ComEC)	PF03772.19	Competence protein			4.68476	0.401742	1.26135	0.318501	0.750105	0.990759		3.54785	1.62281	2.63181	0.616611	0.537491	0.999104		6.25123	-0.294357	1.60523	-0.183374	0.854505	0.997932		0.457967	1.4274
66953	K00931	09100 Metabolism	09105 Amino acid metabolism	00330 Arginine and proline metabolism [PATH:ko00330]	proB; glutamate 5-kinase [EC:2.7.2.11]	NA	GC_00000415	DESpr20G08_bin28	lexA_24	LexA repressor	0	0	K01356	repressor LexA [EC:3.4.21.88]	0	0	0	0	K|T	Transcription|Signal transduction mechanisms	COG1974	SOS-response transcriptional repressor LexA (RecA-mediated autopeptidase) (LexA) (PDB:1AY9)	PF00717.26	Peptidase S24-like			15.3235	-0.226203	0.584056	-0.387298	0.698536	0.990759		12.6388	-1.22237	1.25041	-0.977571	0.328287	0.999104		19.1424	0.49242	0.839708	0.586418	0.557595	0.997932		5.00885	4.87156
66954	0	#N/A	#N/A	#N/A	#N/A	NA	GC_00000834	DESpr20G08_bin28	moeA_35	Molybdopterin molybdenumtransferase	COG0303	Molybdopterin biosynthesis	K03750	molybdopterin molybdotransferase [EC:2.10.1.1]	M00880	Molybdenum cofactor biosynthesis, GTP => molybdenum cofactor	M00880	Pathway modules; Metabolism of cofactors and vitamins; Cofactor and vitamin metabolism	H	Coenzyme transport and metabolism	COG0303	Molybdopterin Mo-transferase (molybdopterin biosynthesis) (MoeA) (PDB:2NQU) (PUBMED:18801996;32239579)	PF03453.20	MoeA N-terminal region (domain I and II)			4.93159	-1.30798	0.925032	-1.41398	0.157368	0.979655		4.22443	-1.15836	2.16529	-0.534968	0.592672	0.999104		5.96851	-1.36216	1.46955	-0.926926	0.353965	0.997932		1.67914	3.293
66955	K00325	09100 Metabolism	09108 Metabolism of cofactors and vitamins	00760 Nicotinate and nicotinamide metabolism [PATH:ko00760]	pntB; H+-translocating NAD(P) transhydrogenase subunit beta [EC:1.6.1.2 7.1.1.1]	NA	GC_00000721	DESpr20G08_bin28	moaC_17	Cyclic pyranopterin monophosphate synthase	COG0315	Molybdopterin biosynthesis	K03637	cyclic pyranopterin monophosphate synthase [EC:4.6.1.17]	M00880	Molybdenum cofactor biosynthesis, GTP => molybdenum cofactor	M00880	Pathway modules; Metabolism of cofactors and vitamins; Cofactor and vitamin metabolism	H	Coenzyme transport and metabolism	COG0315	Molybdenum cofactor biosynthesis enzyme MoaC (MoaC) (PDB:1EKR) (PUBMED:32239579)	PF01967.24	MoaC family			2.98163	-1.54999	1.29106	-1.20056	0.229923	NA		1.29723	-3.73924	3.85843	-0.969109	0.332491	NA		5.19913	-1.03704	1.63162	-0.635587	0.525045	0.997932		0.710794	2.05798
66956	K00013	09100 Metabolism	09105 Amino acid metabolism	00340 Histidine metabolism [PATH:ko00340]	hisD; histidinol dehydrogenase [EC:1.1.1.23]	NA	GC_00000759	DESpr20G08_bin28	trpC_21	Indole-3-glycerol phosphate synthase	COG0134	Aromatic amino acid biosynthesis	K01609	indole-3-glycerol phosphate synthase [EC:4.1.1.48]	M00023	Tryptophan biosynthesis, chorismate => tryptophan	M00023	Pathway modules; Amino acid metabolism; Aromatic amino acid metabolism	E	Amino acid transport and metabolism	COG0134	Indole-3-glycerol phosphate synthase (TrpC) (PDB:6BMA)	PF00218.24	Indole-3-glycerol phosphate synthase			12.9242	-0.138065	0.56827	-0.242957	0.808038	0.992507		10.8464	-0.0501399	1.27996	-0.0391731	0.968752	0.999104		15.8747	-0.19669	0.936619	-0.210001	0.833667	0.997932		3.12457	4.19084
66957	K02909	09120 Genetic Information Processing	09122 Translation	03010 Ribosome [PATH:ko03010]	RP-L31, rpmE; large subunit ribosomal protein L31	NA	GC_00000459	DESpr20G08_bin28	trpD_23	Anthranilate phosphoribosyltransferase	COG0547	Aromatic amino acid biosynthesis	K00766	anthranilate phosphoribosyltransferase [EC:2.4.2.18]	M00023	Tryptophan biosynthesis, chorismate => tryptophan	M00023	Pathway modules; Amino acid metabolism; Aromatic amino acid metabolism	E	Amino acid transport and metabolism	COG0547	Anthranilate phosphoribosyltransferase, glycosyltransferase domain (TrpD) (PDB:1KGZ)	PF00591.24	Glycosyl transferase family, a/b domain			10.2096	0.127451	0.577599	0.220656	0.82536	0.994758		9.97111	-0.185862	1.31392	-0.141456	0.88751	0.999104		10.7972	0.459306	1.05879	0.433803	0.664432	0.997932		5.75082	0.149921
66958	K02863	09120 Genetic Information Processing	09122 Translation	03010 Ribosome [PATH:ko03010]	RP-L1, MRPL1, rplA; large subunit ribosomal protein L1	NA	GC_00000710	DESpr20G08_bin28	trpG_18	Anthranilate synthase component 2	COG0512	Aromatic amino acid biosynthesis	K01658	anthranilate synthase component II [EC:4.1.3.27]	M00023	Tryptophan biosynthesis, chorismate => tryptophan	M00023	Pathway modules; Amino acid metabolism; Aromatic amino acid metabolism	E|H	Amino acid transport and metabolism|Coenzyme transport and metabolism	COG0512	Anthranilate/para-aminobenzoate synthase component II (glutamine amidotransferase) (PabA) (PDB:1I1Q)	PF00117.31	Glutamine amidotransferase class-I			15.7097	0.872914	0.60462	1.44374	0.148813	0.959335		18.5782	1.07004	1.05125	1.01788	0.308734	0.999104		12.4127	0.494221	1.05704	0.467553	0.640105	0.997932		3.5443	4.37005
66959	0	#N/A	#N/A	#N/A	#N/A	NA	GC_00003751	DESpr20G08_bin28	None	None	0	0	0	0	0	0	0	0	0	0	0	0	0	0			16.6275	-0.918125	0.609756	-1.50573	0.132138	0.928006		13.6767	-2.26943	1.2662	-1.79231	0.0730833	0.827407		20.8446	-0.10812	0.808846	-0.133672	0.893662	0.997932		6.48285	5.2429
66960	0	#N/A	#N/A	#N/A	#N/A	NA	GC_00002968	DESpr20G08_bin28	None	None	0	0	0	0	0	0	0	0	M	Cell wall/membrane/envelope biogenesis	COG0438	Glycosyltransferase involved in cell wall bisynthesis (RfaB) (PDB:2IV7)	PF11380.11	Stealth protein CR2, conserved region 2			4.19831	-0.642704	1.00875	-0.637126	0.524043	NA		2.52055	-0.638142	2.71324	-0.235195	0.814057	NA		6.44817	-0.626477	1.37339	-0.456154	0.648279	0.997932		0.825285	2.27369
66961	K00342	09100 Metabolism	09102 Energy metabolism	00190 Oxidative phosphorylation [PATH:ko00190]	nuoM; NADH-quinone oxidoreductase subunit M [EC:7.1.1.2]	NA	GC_00000753	DESpr20G08_bin28	None	None	0	0	K08640	zinc D-Ala-D-Ala carboxypeptidase [EC:3.4.17.14]	0	0	0	0	S	Function unknown	COG3108	Uncharacterized conserved protein YcbK, DUF882 family (YcbK)	PF05951.16	Bacterial protein of unknown function (DUF882)			40.549	-0.216754	0.426567	-0.508135	0.611359	0.985135		30.9917	0.142238	0.831948	0.17097	0.864247	0.999104		53.5045	-0.495378	0.617771	-0.801881	0.422622	0.997932		8.45778	5.62694
66963	K03075	09120 Genetic Information Processing	09123 Folding, sorting and degradation	03060 Protein export [PATH:ko03060]	secG; preprotein translocase subunit SecG	NA	GC_00002846	DESpr20G08_bin28	None	None	0	0	K21470	L,D-transpeptidase YcbB	0	0	0	0	M	Cell wall/membrane/envelope biogenesis	COG2989	Murein L,D-transpeptidase YcbB/YkuD (YcbB) (PDB:6NTW) (PUBMED:18456808)	PF03734.17	L,D-transpeptidase catalytic domain			43.6207	-0.0575176	0.372962	-0.154218	0.877438	0.994758		37.5966	-0.476254	0.791727	-0.601538	0.547482	0.999104		52.1536	0.280159	0.564003	0.496733	0.619377	0.997932		12.7176	6.21462
66964	0	#N/A	#N/A	#N/A	#N/A	NA	GC_00001024	DESpr20G08_bin28	lpxD_24	UDP-3-O-acylglucosamine N-acyltransferase	COG1044	Lipid A biosynthesis	K02536	UDP-3-O-[3-hydroxymyristoyl] glucosamine N-acyltransferase [EC:2.3.1.191]	M00060|M00866	KDO2-lipid A biosynthesis, Raetz pathway, LpxL-LpxM type|KDO2-lipid A biosynthesis, Raetz pathway, non-LpxL-LpxM type	M00060|M00866	Pathway modules; Glycan metabolism; Lipopolysaccharide metabolism|Pathway modules; Glycan metabolism; Lipopolysaccharide metabolism	M	Cell wall/membrane/envelope biogenesis	COG1044	UDP-3-O-[3-hydroxymyristoyl] glucosamine N-acyltransferase (LpxD) (PDB:6P83)	PF00132.27	Bacterial transferase hexapeptide (six repeats)			5.23366	-0.623909	0.920208	-0.678008	0.497766	0.985135		3.4179	-3.42144	2.51042	-1.36289	0.172917	0.999104		7.67988	0.286464	1.25371	0.228494	0.819262	0.997932		2.22261	1.93546
66965	K00930	09100 Metabolism	09105 Amino acid metabolism	00220 Arginine biosynthesis [PATH:ko00220]	argB; acetylglutamate kinase [EC:2.7.2.8]	NA	GC_00000133	DESpr20G08_bin28	acpP_50	Acyl carrier protein	COG0236	Fatty acid biosynthesis	K02078	acyl carrier protein	M00848	Aurachin biosynthesis, anthranilate => aurachin A	M00848	Pathway modules; Biosynthesis of other secondary metabolites; Biosynthesis of other antibiotics	I	Lipid transport and metabolism	COG0236	Acyl carrier protein (AcpP) (PDB:1ACP)	PF00550.28	Phosphopantetheine attachment site			3.40195	0.226205	1.00392	0.225322	0.821729	NA		3.59259	-0.313576	2.11925	-0.147966	0.88237	0.999104		3.20861	0.885084	1.8834	0.469941	0.638397	NA		1.19733	2.80344
66966	0	#N/A	#N/A	#N/A	#N/A	NA	GC_00000256	DESpr20G08_bin28	fabF_47	3-oxoacyl-[acyl-carrier-protein] synthase 2	COG0304	Fatty acid biosynthesis	K14660	nodulation protein E [EC:2.3.1.-]	0	0	0	0	I|Q	Lipid transport and metabolism|Secondary metabolites biosynthesis, transport and catabolism	COG0304	3-oxoacyl-(acyl-carrier-protein) synthase (FabB) (PDB:2UV8) (PUBMED:21652641)	PF00109.29	Beta-ketoacyl synthase, N-terminal domain			9.7527	-0.402773	0.633852	-0.635438	0.525143	0.985135		7.65976	-0.970069	1.473	-0.658567	0.510174	0.999104		12.658	-0.0379673	1.03687	-0.0366172	0.97079	0.997932		3.37225	2.65625
66967	K04775	09180 Brite Hierarchies	09181 Protein families: metabolism	01002 Peptidases and inhibitors [BR:ko01002]	ydgD; protease YdgD [EC:3.4.21.-]	NA	GC_00003392	DESpr20G08_bin28	None	None	0	0	0	0	0	0	0	0	R	General function prediction only	COG5342	Invasion protein IalB, involved in pathogenesis (IalB) (PDB:3DTD)	PF06776.15	Invasion associated locus B (IalB) protein			9.11718	-1.0505	0.694404	-1.51281	0.130329	0.928006		8.02154	0.0596908	1.44177	0.0414011	0.966976	0.999104		10.733	-2.40967	1.16967	-2.06013	0.0393861	0.974448		2.20391	3.68844
66968	K03786	09100 Metabolism	09105 Amino acid metabolism	00400 Phenylalanine, tyrosine and tryptophan biosynthesis [PATH:ko00400]	aroQ, qutE; 3-dehydroquinate dehydratase II [EC:4.2.1.10]	NA	GC_00000163	DESpr20G08_bin28	None	None	0	0	K03699	putative hemolysin	0	0	0	0	P	Inorganic ion transport and metabolism	COG4536	Mg2+ and Co2+ transporter CorB, contains DUF21, CBS pair, and CorC-HlyC domains (CorB) (PUBMED:1779764)	PF01595.23	Cyclin M transmembrane N-terminal domain			21.031	-0.106838	0.447967	-0.238495	0.811498	0.992807		18.9564	0.189049	1.01561	0.186143	0.852332	0.999104		24.1158	-0.394842	0.752567	-0.52466	0.599819	0.997932		5.10423	4.89774
66969	0	#N/A	#N/A	#N/A	#N/A	NA	GC_00000461	DESpr20G08_bin28	xerD_41	Tyrosine recombinase XerD	0	0	K04763	integrase/recombinase XerD	0	0	0	0	L	Replication, recombination and repair	COG4974	Site-specific recombinase XerD (XerD) (PDB:1A0P)	PF00589.25	Phage integrase family			3.12144	-0.374334	1.18406	-0.316146	0.751892	NA		2.23106	-1.28312	2.81698	-0.455494	0.648754	NA		4.31446	0.14332	1.80815	0.0792633	0.936823	0.997932		0.92066	2.42492
66970	0	#N/A	#N/A	#N/A	#N/A	NA	GC_00003415	DESpr20G08_bin28	None	None	0	0	0	0	0	0	0	0	0	0	0	0	0	0			16.5624	0.22475	0.490856	0.457874	0.647043	0.985135		15.23	0.543627	1.11105	0.48929	0.624636	0.999104		18.5406	-0.108734	0.836337	-0.130012	0.896557	0.997932		6.02356	0.612636
66971	K16953	09100 Metabolism	09102 Energy metabolism	00920 Sulfur metabolism [PATH:ko00920]	dddL; dimethylpropiothetin dethiomethylase [EC:4.4.1.3]	NA	GC_00003390	DESpr20G08_bin28	None	None	0	0	0	0	0	0	0	0	0	0	0	0	0	0			3.61025	1.17685	1.13565	1.03628	0.30007	NA		3.76933	2.2717	2.37496	0.956521	0.338809	0.999104		3.42931	0.0268924	1.84345	0.0145881	0.988361	NA		0.367319	1.10429
66972	0	#N/A	#N/A	#N/A	#N/A	NA	GC_00002557	DESpr20G08_bin28	aroK_36	Shikimate kinase	COG0703	Aromatic amino acid biosynthesis	K00891	shikimate kinase [EC:2.7.1.71]	M00022	Shikimate pathway, phosphoenolpyruvate + erythrose-4P => chorismate	M00022	Pathway modules; Amino acid metabolism; Aromatic amino acid metabolism	E	Amino acid transport and metabolism	COG0703	Shikimate kinase (AroK) (PDB:1E6C)	PF01202.25	Shikimate kinase			5.29732	-1.82092	0.991505	-1.83652	0.0662805	0.762859		6.4021	-1.99314	1.84693	-1.07916	0.280516	0.999104		4.12554	-1.44084	1.83387	-0.785686	0.432051	0.997932		3.3484	2.64502
66973	K01491	09100 Metabolism	09102 Energy metabolism	00720 Carbon fixation pathways in prokaryotes [PATH:ko00720]	folD; methylenetetrahydrofolate dehydrogenase (NADP+) / methenyltetrahydrofolate cyclohydrolase [EC:1.5.1.5 3.5.4.9]	NA	GC_00000121	DESpr20G08_bin28	aroB_23	3-dehydroquinate synthase	COG0337	Aromatic amino acid biosynthesis	K01735	3-dehydroquinate synthase [EC:4.2.3.4]	M00022	Shikimate pathway, phosphoenolpyruvate + erythrose-4P => chorismate	M00022	Pathway modules; Amino acid metabolism; Aromatic amino acid metabolism	E	Amino acid transport and metabolism	COG0337	3-dehydroquinate synthetase (AroB) (PDB:3ZOK)	PF01761.23	3-dehydroquinate synthase			8.19324	0.629343	0.841525	0.74786	0.454545	0.985135		10.3732	0.181606	1.28173	0.141688	0.887326	0.999104		5.671	1.71842	1.65794	1.03648	0.299977	0.997932		3.76038	1.56735
66974	K00240	09100 Metabolism	09101 Carbohydrate metabolism	00020 Citrate cycle (TCA cycle) [PATH:ko00020]	sdhB, frdB; succinate dehydrogenase / fumarate reductase, iron-sulfur subunit [EC:1.3.5.1 1.3.5.4]	NA	GC_00000435	DESpr20G08_bin28	ssb_19	Single-stranded DNA-binding protein	0	0	K03111	single-strand DNA-binding protein	0	0	0	0	L	Replication, recombination and repair	COG0629	Single-stranded DNA-binding protein (Ssb) (PDB:1EQQ)	PF00436.28	Single-strand binding protein family			15.2834	-1.01831	0.623205	-1.63398	0.102262	0.860272		13.0778	-2.83975	1.27299	-2.23078	0.0256958	0.501317		18.5052	0.0209153	0.844669	0.0247616	0.980245	0.997932		11.3507	0.467599
66975	0	#N/A	#N/A	#N/A	#N/A	NA	GC_00001004	DESpr20G08_bin28	gsiA_94	Glutathione import ATP-binding protein GsiA	0	0	K02031	peptide/nickel transport system ATP-binding protein	0	0	0	0	O	Posttranslational modification, protein turnover, chaperones	COG1123	ABC-type glutathione transport system ATPase component, contains duplicated ATPase domain (GsiA)	PF00005.30	ABC transporter			48.0665	0.26267	0.439163	0.598114	0.549764	0.985135		45.979	0.937008	0.760554	1.23201	0.217946	0.999104		51.6511	-0.483348	0.598011	-0.80826	0.418941	0.997932		9.05408	5.72543
66976	0	#N/A	#N/A	#N/A	#N/A	NA	GC_00001005	DESpr20G08_bin28	None	None	0	0	K02034	peptide/nickel transport system permease protein	0	0	0	0	E|P	Amino acid transport and metabolism|Inorganic ion transport and metabolism	COG1173	ABC-type dipeptide/oligopeptide/nickel transport system, permease component (DppC)	PF00528.25	Binding-protein-dependent transport system inner membrane component			48.3438	0.198682	0.372704	0.533083	0.593976	0.985135		45.6503	0.61077	0.74255	0.822531	0.410775	0.999104		52.7056	-0.257644	0.565928	-0.455259	0.648923	0.997932		18.8361	0.319556
66977	0	#N/A	#N/A	#N/A	#N/A	NA	GC_00001006	DESpr20G08_bin28	None	None	0	0	K02033	peptide/nickel transport system permease protein	0	0	0	0	E|P	Amino acid transport and metabolism|Inorganic ion transport and metabolism	COG0601	ABC-type dipeptide/oligopeptide/nickel transport system, permease component (DppB)	PF00528.25	Binding-protein-dependent transport system inner membrane component			49.085	0.103153	0.437715	0.235662	0.813695	0.994153		41.9172	0.0795919	0.863308	0.0921941	0.926544	0.999104		59.376	0.117748	0.539293	0.218338	0.827166	0.997932		13.489	2.66993
66978	K23536	09130 Environmental Information Processing	09131 Membrane transport	02010 ABC transporters [PATH:ko02010]	nupC; general nucleoside transport system permease protein	NA	GC_00000758	DESpr20G08_bin28	None	None	0	0	K02035	peptide/nickel transport system substrate-binding protein	0	0	0	0	E	Amino acid transport and metabolism	COG0747	ABC-type transport system, periplasmic component (DdpA) (PDB:3RQT)	PF00496.25	Bacterial extracellular solute-binding proteins, family 5 Middle			564.992	0.19184	0.272955	0.702829	0.482162	0.985135		509.092	0.540063	0.482291	1.11979	0.262805	0.999104		647.34	-0.166945	0.343855	-0.485509	0.627315	0.997932		155.658	1.72618
66979	K17315	09130 Environmental Information Processing	09131 Membrane transport	02010 ABC transporters [PATH:ko02010]	gtsA, glcE; glucose/mannose transport system substrate-binding protein	NA	GC_00002318	DESpr20G08_bin28	miaA_19	tRNA dimethylallyltransferase	COG0324	tRNA modification	K00791	tRNA dimethylallyltransferase [EC:2.5.1.75]	0	0	0	0	J	Translation, ribosomal structure and biogenesis	COG0324	tRNA A37 N6-isopentenylltransferase MiaA (MiaA) (PDB:2ZM5)	PF01715.20	IPP transferase			6.06287	1.14086	0.91823	1.24245	0.214069	0.980682		4.78448	-0.0483313	1.84264	-0.0262293	0.979074	0.999104		7.76443	2.31487	1.47806	1.56615	0.117314	0.997932		1.45016	3.08035
66980	K00759	09100 Metabolism	09104 Nucleotide metabolism	00230 Purine metabolism [PATH:ko00230]	APRT, apt; adenine phosphoribosyltransferase [EC:2.4.2.7]	NA	GC_00000763	DESpr20G08_bin28	pyrH_23	Uridylate kinase	COG0528	Pyrimidine biosynthesis	K09903	uridylate kinase [EC:2.7.4.22]	M00052	Pyrimidine ribonucleotide biosynthesis, UMP => UDP/UTP,CDP/CTP	M00052	Pathway modules; Nucleotide metabolism; Pyrimidine metabolism	F	Nucleotide transport and metabolism	COG0528	Uridylate kinase (PyrH) (PDB:2BND)	PF00696.31	Amino acid kinase family			13.199	-0.409536	0.593993	-0.689462	0.490533	0.985135		10.7156	-0.243338	1.32149	-0.184139	0.853904	0.999104		16.6288	-0.520541	0.915881	-0.568349	0.569798	0.997932		3.38212	4.30293
66981	K00162	09100 Metabolism	09101 Carbohydrate metabolism	00010 Glycolysis / Gluconeogenesis [PATH:ko00010]	PDHB, pdhB; pyruvate dehydrogenase E1 component beta subunit [EC:1.2.4.1]	NA	GC_00000594	DESpr20G08_bin28	frr_23	Ribosome-recycling factor	0	0	K02838	ribosome recycling factor	0	0	0	0	J	Translation, ribosomal structure and biogenesis	COG0233	Ribosome recycling factor (Frr) (PDB:1DD5)	PF01765.22	Ribosome recycling factor			23.6175	-0.40401	0.440468	-0.917229	0.359023	0.985135		21.9444	-0.264364	0.963615	-0.274346	0.783819	0.999104		26.2705	-0.551075	0.739783	-0.744914	0.456324	0.997932		6.94554	5.34177
66982	K00344	09190 Not Included in Pathway or Brite	09191 Unclassified: metabolism	99980 Enzymes with EC numbers	qor, CRYZ; NADPH:quinone reductase [EC:1.6.5.5]	NA	GC_00000614	DESpr20G08_bin28	uppS_14	Ditrans,polycis-undecaprenyl-diphosphate synthase ((2E,6E)-farnesyl-diphosphate specific)	0	0	K00806	undecaprenyl diphosphate synthase [EC:2.5.1.31]	0	0	0	0	I	Lipid transport and metabolism	COG0020	Undecaprenyl pyrophosphate synthase (UppS) (PDB:1X07)	PF01255.22	Putative undecaprenyl diphosphate synthase			12.103	-0.509576	0.712413	-0.715281	0.474436	0.985135		14.5946	-0.147961	1.12411	-0.131626	0.89528	0.999104		9.38149	-1.27403	1.34154	-0.949676	0.342277	0.997932		4.31717	4.658
66983	K07042	09180 Brite Hierarchies	09182 Protein families: genetic information processing	03009 Ribosome biogenesis [BR:ko03009]	ybeY, yqfG; probable rRNA maturation factor	NA	GC_00003131	DESpr20G08_bin28	None	None	COG0575	Phospholipid biosynthesis	K00981	phosphatidate cytidylyltransferase [EC:2.7.7.41]	M00093	Phosphatidylethanolamine (PE) biosynthesis, PA => PS => PE	M00093	Pathway modules; Lipid metabolism; Lipid metabolism	I	Lipid transport and metabolism	COG0575	CDP-diglyceride synthetase (CdsA) (PDB:4Q2E)	PF01148.23	Cytidylyltransferase family			9.60878	-0.325816	0.722168	-0.451164	0.651871	0.985135		6.7553	-1.42018	1.67265	-0.84906	0.395848	0.999104		13.4059	0.25979	0.991182	0.262101	0.793244	0.997932		2.82878	4.04577
66984	K17722	09100 Metabolism	09104 Nucleotide metabolism	00240 Pyrimidine metabolism [PATH:ko00240]	preT; dihydropyrimidine dehydrogenase (NAD+) subunit PreT [EC:1.3.1.1]	NA	GC_00000941	DESpr20G08_bin28	dxr_21	1-deoxy-D-xylulose 5-phosphate reductoisomerase	COG0743	Isoprenoid biosynthesis	K00099	1-deoxy-D-xylulose-5-phosphate reductoisomerase [EC:1.1.1.267]	M00096	C5 isoprenoid biosynthesis, non-mevalonate pathway	M00096	Pathway modules; Biosynthesis of terpenoids and polyketides; Terpenoid backbone biosynthesis	I	Lipid transport and metabolism	COG0743	1-deoxy-D-xylulose 5-phosphate reductoisomerase (Dxr) (PDB:1JVS)	PF02670.19	1-deoxy-D-xylulose 5-phosphate reductoisomerase			10.8361	0.505534	0.647954	0.780201	0.435273	0.985135		11.3383	0.908978	1.24394	0.730725	0.464947	0.999104		10.4538	-0.0705032	1.16561	-0.0604862	0.951768	0.997932		2.2516	3.71808
66985	0	#N/A	#N/A	#N/A	#N/A	NA	GC_00002817	DESpr20G08_bin28	rseP_14	Regulator of sigma-E protease RseP	0	0	K11749	regulator of sigma E protease [EC:3.4.24.-]	0	0	0	0	O|K	Posttranslational modification, protein turnover, chaperones|Transcription	COG0750	Membrane-associated protease RseP, regulator of RpoE activity (RseP)	PF02163.25	Peptidase family M50			8.0061	-0.134797	0.684196	-0.197015	0.843816	0.994758		7.00669	-0.387487	1.53184	-0.252955	0.800303	0.999104		9.49909	0.0627164	1.18591	0.0528847	0.957824	0.997932		2.2516	3.71808
66986	0	#N/A	#N/A	#N/A	#N/A	NA	GC_00002820	DESpr20G08_bin28	bamA_31	Outer membrane protein assembly factor BamA	0	0	K07277	outer membrane protein insertion porin family	0	0	0	0	M	Cell wall/membrane/envelope biogenesis	COG4775	Outer membrane protein assembly factor BamA (BamA) (PDB:5EKQ)	PF07244.18	Surface antigen variable number repeat			125.104	0.0375782	0.285406	0.131666	0.895249	0.994978		114.848	0.161491	0.590102	0.273667	0.784341	0.999104		141.037	-0.10542	0.424347	-0.248429	0.803803	0.997932		38.4673	2.07212
66987	K02050	09180 Brite Hierarchies	09183 Protein families: signaling and cellular processes	02000 Transporters [BR:ko02000]	ABC.SN.P; NitT/TauT family transport system permease protein	NA	GC_00003658	DESpr20G08_bin28	None	None	0	0	K06142	outer membrane protein	0	0	0	0	M|O	Cell wall/membrane/envelope biogenesis|Posttranslational modification, protein turnover, chaperones	COG2825	Periplasmic chaperone for outer membrane proteins, Skp family (HlpA) (PDB:1SG2)	PF03938.17	Outer membrane protein (OmpH-like)			6.31744	-0.0145518	0.782474	-0.0185972	0.985162	0.999166		4.74494	0.458526	1.87272	0.244844	0.806577	0.999104		8.43207	-0.292303	1.21565	-0.24045	0.809981	0.997932		1.1258	2.71807
66988	K01092	09100 Metabolism	09101 Carbohydrate metabolism	00562 Inositol phosphate metabolism [PATH:ko00562]	E3.1.3.25, IMPA, suhB; myo-inositol-1(or 4)-monophosphatase [EC:3.1.3.25]	NA	GC_00000507	DESpr20G08_bin28	fabZ_22	3-hydroxyacyl-[acyl-carrier-protein] dehydratase FabZ	COG0764	Fatty acid biosynthesis	K02372	3-hydroxyacyl-[acyl-carrier-protein] dehydratase [EC:4.2.1.59]	M00083|M00572	Fatty acid biosynthesis, elongation|Pimeloyl-ACP biosynthesis, BioC-BioH pathway, malonyl-ACP => pimeloyl-ACP	M00083|M00572	Pathway modules; Lipid metabolism; Fatty acid metabolism|Pathway modules; Metabolism of cofactors and vitamins; Cofactor and vitamin metabolism	I	Lipid transport and metabolism	COG0764	3-hydroxymyristoyl/3-hydroxydecanoyl-(acyl carrier protein) dehydratase (FabA) (PDB:1MKA)	PF07977.16	FabA-like domain			12.692	-0.125617	0.75339	-0.166735	0.867578	0.994758		11.1163	-0.120224	1.5927	-0.0754847	0.939829	0.999104		15.0144	-0.120698	0.940893	-0.12828	0.897927	0.997932		3.31059	4.27323
66989	K01920	09100 Metabolism	09105 Amino acid metabolism	00270 Cysteine and methionine metabolism [PATH:ko00270]	gshB; glutathione synthase [EC:6.3.2.3]	NA	GC_00000075	DESpr20G08_bin28	lpxA_22	Acyl-[acyl-carrier-protein]--UDP-N-acetylglucosamine O-acyltransferase	COG1043	Lipid A biosynthesis	K00677	UDP-N-acetylglucosamine acyltransferase [EC:2.3.1.129]	M00060|M00866	KDO2-lipid A biosynthesis, Raetz pathway, LpxL-LpxM type|KDO2-lipid A biosynthesis, Raetz pathway, non-LpxL-LpxM type	M00060|M00866	Pathway modules; Glycan metabolism; Lipopolysaccharide metabolism|Pathway modules; Glycan metabolism; Lipopolysaccharide metabolism	M	Cell wall/membrane/envelope biogenesis	COG1043	Acyl-[acyl carrier protein]--UDP-N-acetylglucosamine O-acyltransferase (LpxA) (PDB:1J2Z)	PF00132.27	Bacterial transferase hexapeptide (six repeats)			9.33703	0.212377	0.726295	0.292411	0.769972	0.990759		7.08197	-0.142414	1.77177	-0.0803794	0.935936	0.999104		12.3585	0.417734	1.00754	0.414608	0.678429	0.997932		3.61796	0.616804
66990	0	#N/A	#N/A	#N/A	#N/A	NA	GC_00003216	DESpr20G08_bin28	lpxI_22	UDP-2,3-diacylglucosamine pyrophosphatase LpxI	0	0	K09949	uncharacterized protein	M00060|M00866	KDO2-lipid A biosynthesis, Raetz pathway, LpxL-LpxM type|KDO2-lipid A biosynthesis, Raetz pathway, non-LpxL-LpxM type	M00060|M00866	Pathway modules; Glycan metabolism; Lipopolysaccharide metabolism|Pathway modules; Glycan metabolism; Lipopolysaccharide metabolism	S	Function unknown	COG3494	Uncharacterized conserved protein, DUF1009 family (PDB:4GGM)	PF06230.14	LpxI C-terminal domain			7.03467	0.87577	0.739148	1.18484	0.236082	0.980682		9.05397	0.953884	1.37303	0.694729	0.487225	0.999104		4.67577	0.651926	1.55556	0.419095	0.675147	0.997932		1.74594	3.35131
66991	0	#N/A	#N/A	#N/A	#N/A	ID=DESpr20G08_bin_28-c_000000000002_85	GC_00003112	DESpr20G08_bin28	lpxB_23	Lipid-A-disaccharide synthase	COG0763	Lipid A biosynthesis	K00748	lipid-A-disaccharide synthase [EC:2.4.1.182]	M00060|M00866	KDO2-lipid A biosynthesis, Raetz pathway, LpxL-LpxM type|KDO2-lipid A biosynthesis, Raetz pathway, non-LpxL-LpxM type	M00060|M00866	Pathway modules; Glycan metabolism; Lipopolysaccharide metabolism|Pathway modules; Glycan metabolism; Lipopolysaccharide metabolism	M	Cell wall/membrane/envelope biogenesis	COG0763	Lipid A disaccharide synthetase (LpxB) (PDB:5W8N)	PF02684.18	Lipid-A-disaccharide synthetase			2.36667	-0.284541	1.18952	-0.239205	0.810946	NA		2.22586	0.573871	2.81845	0.203612	0.838657	NA		2.61314	-1.05087	2.0572	-0.510827	0.609472	NA		0.505654	1.56263
66992	K06158	09180 Brite Hierarchies	09182 Protein families: genetic information processing	03012 Translation factors [BR:ko03012]	ABCF3; ATP-binding cassette, subfamily F, member 3	NA	GC_00000762	DESpr20G08_bin28	mnmA_23	tRNA-specific 2-thiouridylase MnmA	COG0482	tRNA modification	K00566	tRNA-uridine 2-sulfurtransferase [EC:2.8.1.13]	0	0	0	0	J	Translation, ribosomal structure and biogenesis	COG0482	tRNA U34 2-thiouridine synthase MnmA/TrmU, contains the PP-loop ATPase domain (MnmA) (PDB:2HMA) (PUBMED:25825430)	PF03054.19	tRNA methyl transferase HUP domain			8.84448	-1.01901	0.662894	-1.53722	0.12424	0.928006		7.15801	-0.116486	1.50723	-0.0772844	0.938397	0.999104		11.1584	-1.93445	1.10651	-1.74824	0.080422	0.997932		2.13711	3.6425
66993	0	#N/A	#N/A	#N/A	#N/A	NA	GC_00004224	DESpr20G08_bin28	None	None	0	0	0	0	0	0	0	0	0	0	0	0	PF06627.14	Protein of unknown function (DUF1153)			NA	NA	NA	NA	NA	NA		NA	NA	NA	NA	NA	NA		NA	NA	NA	NA	NA	NA		#N/A	#N/A
66994	K00242	09100 Metabolism	09101 Carbohydrate metabolism	00020 Citrate cycle (TCA cycle) [PATH:ko00020]	sdhD, frdD; succinate dehydrogenase / fumarate reductase, membrane anchor subunit	NA	GC_00001034	DESpr20G08_bin28	ctrA_18	Cell cycle response regulator CtrA	0	0	K13584	two-component system, cell cycle response regulator CtrA	0	0	0	0	T|K	Signal transduction mechanisms|Transcription	COG0745	DNA-binding response regulator, OmpR family, contains REC and winged-helix (wHTH) domain (OmpR) (PDB:1XHF)	PF00072.27	Response regulator receiver domain			2.57411	0.196087	1.47853	0.132623	0.894492	NA		1.68178	4.35902	3.85887	1.12961	0.258641	NA		3.74978	-1.20888	1.84042	-0.656852	0.511276	NA		#N/A	#N/A
66995	K00161	09100 Metabolism	09101 Carbohydrate metabolism	00010 Glycolysis / Gluconeogenesis [PATH:ko00010]	PDHA, pdhA; pyruvate dehydrogenase E1 component alpha subunit [EC:1.2.4.1]	NA	GC_00000396	DESpr20G08_bin28	ligA_32	DNA ligase	0	0	K01972	DNA ligase (NAD+) [EC:6.5.1.2]	0	0	0	0	L	Replication, recombination and repair	COG0272	NAD-dependent DNA ligase (Lig) (PDB:5TT5)	PF01653.21	NAD-dependent DNA ligase adenylation domain			15.9446	0.39527	0.588523	0.671631	0.501819	0.985135		16.9163	0.0308228	1.08213	0.0284834	0.977277	0.999104		15.1175	0.854611	0.99142	0.862007	0.388683	0.997932		4.89909	4.83802
66996	K00140	09100 Metabolism	09101 Carbohydrate metabolism	00640 Propanoate metabolism [PATH:ko00640]	mmsA, iolA, ALDH6A1; malonate-semialdehyde dehydrogenase (acetylating) / methylmalonate-semialdehyde dehydrogenase [EC:1.2.1.18 1.2.1.27]	NA	GC_00000291	DESpr20G08_bin28	recG_22	ATP-dependent DNA helicase RecG	0	0	K03655	ATP-dependent DNA helicase RecG [EC:3.6.4.12]	0	0	0	0	L	Replication, recombination and repair	COG1200	RecG-like helicase (RecG) (PDB:1GM5)	PF00271.34	Helicase conserved C-terminal domain			9.43093	0.152794	0.608572	0.25107	0.80176	0.991636		6.93204	-0.0270188	1.529	-0.0176709	0.985901	0.999104		12.7625	0.252392	0.993145	0.254134	0.799392	0.997932		1.99877	3.54632
66997	0	#N/A	#N/A	#N/A	#N/A	NA	GC_00002755	DESpr20G08_bin28	None	None	0	0	0	0	0	0	0	0	0	0	0	0	0	0			1.77098	-0.477536	1.30246	-0.366641	0.713887	NA		1.0815	-0.621511	3.77438	-0.164666	0.869207	NA		2.66792	-0.433379	2.046	-0.211818	0.832249	NA		0.391162	1.18943
66998	0	#N/A	#N/A	#N/A	#N/A	NA	GC_00003717	DESpr20G08_bin28	None	None	0	0	0	0	0	0	0	0	Q	Secondary metabolites biosynthesis, transport and catabolism	COG2931	Ca2+-binding protein, RTX toxin-related (PDB:1AF0) (PUBMED:15135544)	PF13403.9	Hint domain			3.98459	0.648241	0.952129	0.680833	0.495977	NA		4.22429	1.45495	2.04912	0.710036	0.477682	0.999104		3.77175	-0.23541	1.69873	-0.13858	0.889782	NA		1.14555	0.494385
66999	K01647	09100 Metabolism	09101 Carbohydrate metabolism	00020 Citrate cycle (TCA cycle) [PATH:ko00020]	CS, gltA; citrate synthase [EC:2.3.3.1]	NA	GC_00000215	DESpr20G08_bin28	None	None	0	0	0	0	0	0	0	0	O	Posttranslational modification, protein turnover, chaperones	COG0822	Fe-S cluster assembly scaffold protein IscU, NifU family (IscU) (PDB:1Q48)	PF01592.19	NifU-like N terminal domain			3.84719	-1.46172	1.27541	-1.14608	0.251763	NA		4.25439	-0.186042	2.21474	-0.0840017	0.933055	0.999104		3.43373	-5.0304	2.32576	-2.1629	0.0305486	NA		3.24655	-0.51685
67000	K01483	09100 Metabolism	09104 Nucleotide metabolism	00230 Purine metabolism [PATH:ko00230]	allA; ureidoglycolate lyase [EC:4.3.2.3]	NA	GC_00000667	DESpr20G08_bin28	hisI_21	Phosphoribosyl-AMP cyclohydrolase	COG0139	Histidine biosynthesis	K01496	phosphoribosyl-AMP cyclohydrolase [EC:3.5.4.19]	M00026	Histidine biosynthesis, PRPP => histidine	M00026	Pathway modules; Amino acid metabolism; Histidine metabolism	E	Amino acid transport and metabolism	COG0139	Phosphoribosyl-AMP cyclohydrolase (HisI1) (PDB:1ZPS)	PF01502.21	Phosphoribosyl-AMP cyclohydrolase			4.45976	-0.126508	1.20204	-0.105244	0.916182	0.995248		4.27613	1.92255	2.18139	0.881343	0.378132	0.999104		4.71924	-2.81835	1.91152	-1.4744	0.140374	0.997932		0.553341	1.68728
67001	K07120	09190 Not Included in Pathway or Brite	09194 Poorly characterized	99997 Function unknown	K07120; uncharacterized protein	NA	GC_00001575	DESpr20G08_bin28	gltX_49	Glutamate--tRNA ligase	COG0008	Heme biosynthesis	K01894	glutamyl-Q tRNA(Asp) synthetase [EC:6.1.1.-]	0	0	0	0	J	Translation, ribosomal structure and biogenesis	COG0008	Glutamyl- or glutaminyl-tRNA synthetase (GlnS) (PDB:1EUQ)	PF00749.24	tRNA synthetases class I (E and Q), catalytic domain			2.56848	-1.97559	1.21186	-1.63021	0.103058	NA		1.76088	-4.17872	3.37669	-1.23752	0.215894	NA		3.65908	-1.12778	1.76098	-0.64043	0.521893	NA		1.01131	2.56271
67002	0	#N/A	#N/A	#N/A	#N/A	NA	GC_00002564	DESpr20G08_bin28	cmoM_8	tRNA 5-carboxymethoxyuridine methyltransferase	0	0	0	0	0	0	0	0	R	General function prediction only	COG4976	Predicted methyltransferase, contains TPR repeat	PF13649.9	Methyltransferase domain			7.70153	0.0390669	0.812298	0.0480943	0.961641	0.996813		7.14696	1.15114	1.55236	0.741542	0.458365	0.999104		8.57005	-0.993851	1.32548	-0.749807	0.453371	0.997932		1.71695	1.4506
67003	K01885	09100 Metabolism	09108 Metabolism of cofactors and vitamins	00860 Porphyrin and chlorophyll metabolism [PATH:ko00860]	EARS, gltX; glutamyl-tRNA synthetase [EC:6.1.1.17]	NA	GC_00000277	DESpr20G08_bin28	trmFO_23	Methylenetetrahydrofolate--tRNA-(uracil-5-)-methyltransferase TrmFO	COG1206	tRNA modification	K04094	methylenetetrahydrofolate--tRNA-(uracil-5-)-methyltransferase [EC:2.1.1.74]	0	0	0	0	J	Translation, ribosomal structure and biogenesis	COG1206	Folate-dependent tRNA-U54 methylase TrmFO/GidA (TrmFO) (PUBMED:16027442)	PF01134.25	Glucose inhibited division protein A			15.3256	-0.291511	0.600271	-0.485632	0.627228	0.985135		14.9359	0.37974	1.16501	0.325953	0.74446	0.999104		16.1832	-1.17452	0.934221	-1.25722	0.208675	0.997932		7.37362	-0.0572415
67004	K12574	09120 Genetic Information Processing	09123 Folding, sorting and degradation	03018 RNA degradation [PATH:ko03018]	rnj; ribonuclease J [EC:3.1.-.-]	NA	GC_00000047	DESpr20G08_bin28	echA8_45	putative enoyl-CoA hydratase echA8	COG1024	Fatty acid biosynthesis	K01692	enoyl-CoA hydratase [EC:4.2.1.17]	M00087|M00878	beta-Oxidation|Phenylacetate degradation, phenylaxetate => acetyl-CoA/succinyl-CoA	M00087|M00878	Pathway modules; Lipid metabolism; Fatty acid metabolism|Pathway modules; Xenobiotics biodegradation; Aromatics degradation	I	Lipid transport and metabolism	COG1024	Enoyl-CoA hydratase/carnithine racemase (CaiD) (PDB:1DCI)	PF00378.23	Enoyl-CoA hydratase/isomerase			10.1607	-0.872524	0.864639	-1.00912	0.312917	0.985135		8.01745	-2.91931	1.72665	-1.69074	0.0908872	0.926668		13.2606	0.129606	1.11921	0.115801	0.90781	0.997932		3.9737	4.53803
67005	K01486	09100 Metabolism	09104 Nucleotide metabolism	00230 Purine metabolism [PATH:ko00230]	ade; adenine deaminase [EC:3.5.4.2]	NA	GC_00001109	DESpr20G08_bin28	None	None	0	0	0	0	0	0	0	0	Q	Secondary metabolites biosynthesis, transport and catabolism	COG2050	Acyl-CoA thioesterase PaaI, contains HGG motif (PaaI) (PDB:1PSU)	PF03061.25	Thioesterase superfamily			5.93083	0.624241	0.885473	0.704981	0.480822	0.985135		7.45189	1.0385	1.50278	0.69105	0.489534	0.999104		4.16559	-0.16039	1.84706	-0.0868353	0.930802	0.997932		1.40247	3.03398
67006	K00339	09100 Metabolism	09102 Energy metabolism	00190 Oxidative phosphorylation [PATH:ko00190]	nuoJ; NADH-quinone oxidoreductase subunit J [EC:7.1.1.2]	NA	GC_00000701	DESpr20G08_bin28	rplM_22	50S ribosomal protein L13	COG0102	Ribosome 50S subunit	K02871	large subunit ribosomal protein L13	0	0	0	0	J	Translation, ribosomal structure and biogenesis	COG0102	Ribosomal protein L13 (RplM) (PDB:1VS6)	PF00572.21	Ribosomal protein L13			104.499	0.136436	0.513613	0.265639	0.790517	0.990759		89.3195	0.0348976	0.796962	0.0437883	0.965073	0.999104		125.967	0.193078	0.56276	0.343092	0.73153	0.997932		88.2924	-1.35433
67007	0	#N/A	#N/A	#N/A	#N/A	NA	GC_00000815	DESpr20G08_bin28	rpsI_20	30S ribosomal protein S9	COG0103	Ribosome 30S subunit	K02996	small subunit ribosomal protein S9	0	0	0	0	J	Translation, ribosomal structure and biogenesis	COG0103	Ribosomal protein S9 (RpsI) (PDB:4V4H)	PF00380.22	Ribosomal protein S9/S16			61.4771	-0.650288	0.46855	-1.38787	0.165176	0.980051		47.0934	-1.58174	0.795451	-1.98847	0.0467592	0.681018		81.4336	-0.0835495	0.519896	-0.160704	0.872326	0.997932		40.2249	-0.0173714
67008	0	#N/A	#N/A	#N/A	#N/A	NA	GC_00004249	DESpr20G08_bin28	None	None	0	0	0	0	0	0	0	0	0	0	0	0	PF10544.12	T5orf172 domain			9.04721	-0.425292	0.814308	-0.522274	0.601479	0.985135		8.36033	-1.71923	1.68713	-1.01903	0.308189	0.999104		10.2367	0.644077	1.13392	0.568009	0.570029	0.997932		3.58254	4.38882
67009	0	#N/A	#N/A	#N/A	#N/A	NA	GC_00004762	DESpr20G08_bin28	paiB_13	Protease synthase and sporulation protein PAI 2	0	0	K07734	transcriptional regulator	0	0	0	0	T	Signal transduction mechanisms	COG2808	Predicted FMN-binding regulatory protein PaiB (PaiB) (PDB:2OL5)	PF04299.15	Putative FMN-binding domain			3.37292	0.0567429	1.15373	0.0491819	0.960774	NA		1.76088	-4.17872	3.37669	-1.23752	0.215894	NA		5.46227	1.25688	1.49807	0.838999	0.40147	0.997932		1.01131	2.56271
67010	K03643	09180 Brite Hierarchies	09183 Protein families: signaling and cellular processes	02000 Transporters [BR:ko02000]	lptE, rlpB; LPS-assembly lipoprotein	NA	GC_00004273	DESpr20G08_bin28	None	None	0	0	K07280	outer membrane protein	0	0	0	0	0	0	0	0	PF04575.16	Surface lipoprotein assembly modifier			5.76445	1.24458	0.803375	1.54919	0.121336	0.925122		3.44185	0.344321	2.10254	0.163764	0.869917	0.999104		8.77732	1.72811	1.20681	1.43196	0.152156	0.997932		0.849129	2.31306
67011	K01451	09100 Metabolism	09105 Amino acid metabolism	00360 Phenylalanine metabolism [PATH:ko00360]	hipO; hippurate hydrolase [EC:3.5.1.32]	NA	GC_00000004	DESpr20G08_bin28	hipO_66	Hippurate hydrolase	COG1473	Lysine biosynthesis	K01451	hippurate hydrolase [EC:3.5.1.32]	0	0	0	0	R	General function prediction only	COG1473	Metal-dependent amidase/aminoacylase/carboxypeptidase (AbgB) (PDB:3RAM) (PUBMED:17307853)	PF01546.31	Peptidase family M20/M25/M40			35.3733	0.450999	0.501345	0.89958	0.368344	0.985135		42.0538	0.866115	0.793952	1.09089	0.275321	0.999104		27.6415	-0.367476	0.711056	-0.516803	0.605294	0.997932		13.6031	0.76214
67012	K01805	09100 Metabolism	09101 Carbohydrate metabolism	00040 Pentose and glucuronate interconversions [PATH:ko00040]	xylA; xylose isomerase [EC:5.3.1.5]	NA	GC_00001247	DESpr20G08_bin28	gsiA_95	Glutathione import ATP-binding protein GsiA	0	0	K02031	peptide/nickel transport system ATP-binding protein	0	0	0	0	O	Posttranslational modification, protein turnover, chaperones	COG1123	ABC-type glutathione transport system ATPase component, contains duplicated ATPase domain (GsiA)	PF00005.30	ABC transporter			38.658	0.702156	0.580653	1.20925	0.226566	0.980682		42.812	1.55405	0.790341	1.96631	0.0492633	0.696321		34.1981	-0.451822	0.800625	-0.564337	0.572525	0.997932		6.39693	5.22234
67013	K13598	09130 Environmental Information Processing	09132 Signal transduction	02020 Two-component system [PATH:ko02020]	ntrY; two-component system, NtrC family, nitrogen regulation sensor histidine kinase NtrY [EC:2.7.13.3]	NA	GC_00001168	DESpr20G08_bin28	mppA_8	Periplasmic murein peptide-binding protein	0	0	K02035	peptide/nickel transport system substrate-binding protein	0	0	0	0	E	Amino acid transport and metabolism	COG0747	ABC-type transport system, periplasmic component (DdpA) (PDB:3RQT)	PF00496.25	Bacterial extracellular solute-binding proteins, family 5 Middle			864.902	0.279396	0.356285	0.784193	0.432927	0.985135		811.553	0.983904	0.503284	1.95497	0.050587	0.70231		950.147	-0.457009	0.336456	-1.3583	0.174368	0.997932		184.906	2.55992
67014	K01247	09120 Genetic Information Processing	09124 Replication and repair	03410 Base excision repair [PATH:ko03410]	alkA; DNA-3-methyladenine glycosylase II [EC:3.2.2.21]	NA	GC_00001156	DESpr20G08_bin28	gsiC_82	Glutathione transport system permease protein GsiC	0	0	K02033	peptide/nickel transport system permease protein	0	0	0	0	E|P	Amino acid transport and metabolism|Inorganic ion transport and metabolism	COG0601	ABC-type dipeptide/oligopeptide/nickel transport system, permease component (DppB)	PF00528.25	Binding-protein-dependent transport system inner membrane component			31.686	-0.143411	0.457776	-0.313277	0.75407	0.990759		29.089	0.225872	0.855679	0.263968	0.791804	0.999104		35.5934	-0.54427	0.721288	-0.754581	0.450501	0.997932		7.72314	5.49569
67015	K02038	09130 Environmental Information Processing	09131 Membrane transport	02010 ABC transporters [PATH:ko02010]	pstA; phosphate transport system permease protein	NA	GC_00001142	DESpr20G08_bin28	gsiD_53	Glutathione transport system permease protein GsiD	0	0	K02034	peptide/nickel transport system permease protein	0	0	0	0	E|P	Amino acid transport and metabolism|Inorganic ion transport and metabolism	COG1173	ABC-type dipeptide/oligopeptide/nickel transport system, permease component (DppC)	PF00528.25	Binding-protein-dependent transport system inner membrane component			20.7864	-0.216738	0.591158	-0.366632	0.713893	0.990759		17.5167	0.317356	1.1902	0.266641	0.789746	0.999104		25.3913	-0.658236	0.75134	-0.876083	0.380985	0.997932		8.10662	0.298008
67016	K03596	09160 Human Diseases	09171 Infectious disease: bacterial	05134 Legionellosis [PATH:ko05134]	lepA; GTP-binding protein LepA	NA	GC_00001047	DESpr20G08_bin28	yadG_27	putative ABC transporter ATP-binding protein YadG	0	0	K01990	ABC-2 type transport system ATP-binding protein	0	0	0	0	V	Defense mechanisms	COG1131	ABC-type multidrug transport system, ATPase component (CcmA) (PDB:5DO7)	PF00005.30	ABC transporter			9.18109	0.494262	0.675146	0.732082	0.464119	0.985135		10.4331	0.476773	1.31085	0.363713	0.716072	0.999104		7.77227	0.411183	1.26197	0.325825	0.744557	0.997932		5.27114	-0.146599
67017	K03088	09180 Brite Hierarchies	09182 Protein families: genetic information processing	03021 Transcription machinery [BR:ko03021]	rpoE; RNA polymerase sigma-70 factor, ECF subfamily	NA	GC_00001087	DESpr20G08_bin28	yadH_25	Inner membrane transport permease YadH	0	0	0	0	0	0	0	0	V	Defense mechanisms	COG0842	ABC-type multidrug transport system, permease component (YadH)	PF01061.27	ABC-2 type transporter			6.261	-0.684244	0.967616	-0.707145	0.479477	0.985135		7.14862	-0.677214	1.76734	-0.383183	0.701584	0.999104		5.28359	-0.804436	1.652	-0.486947	0.626296	0.997932		6.24618	-0.476816
67018	K03753	09190 Not Included in Pathway or Brite	09191 Unclassified: metabolism	99987 Cofactor metabolism	mobB; molybdopterin-guanine dinucleotide biosynthesis adapter protein	NA	GC_00000364	DESpr20G08_bin28	None	None	0	0	K04773	protease IV [EC:3.4.21.-]	0	0	0	0	O	Posttranslational modification, protein turnover, chaperones	COG0616	Periplasmic serine protease, ClpP class (SppA) (PDB:3BEZ)	PF01343.21	Peptidase family S49			23.0547	-0.33014	0.440215	-0.74995	0.453285	0.985135		21.6928	-0.727906	0.971509	-0.749253	0.453705	0.999104		25.4562	0.0234494	0.734304	0.0319342	0.974525	0.997932		17.3055	-0.338209
67019	K06153	09100 Metabolism	09107 Glycan biosynthesis and metabolism	00550 Peptidoglycan biosynthesis [PATH:ko00550]	bacA; undecaprenyl-diphosphatase [EC:3.6.1.27]	NA	GC_00001128	DESpr20G08_bin28	yrbG_24	Inner membrane protein YrbG	0	0	K07301	cation:H+ antiporter	0	0	0	0	P	Inorganic ion transport and metabolism	COG0530	Ca2+/Na+ antiporter (ECM27) (PDB:3V5S)	PF01699.27	Sodium/calcium exchanger protein			7.93162	0.375923	0.803375	0.467929	0.639835	0.985135		8.25849	-0.44317	1.53802	-0.288144	0.773237	0.999104		7.6857	1.46892	1.31344	1.11838	0.263406	0.997932		5.87928	-0.231972
67020	K00574	09190 Not Included in Pathway or Brite	09191 Unclassified: metabolism	99980 Enzymes with EC numbers	cfa; cyclopropane-fatty-acyl-phospholipid synthase [EC:2.1.1.79]	NA	GC_00000868	DESpr20G08_bin28	fabG_126	3-oxoacyl-[acyl-carrier-protein] reductase FabG	COG1028	Fatty acid biosynthesis	K03793	pteridine reductase [EC:1.5.1.33]	0	0	0	0	I	Lipid transport and metabolism	COG1028	NAD(P)-dependent dehydrogenase, short-chain alcohol dehydrogenase family (FabG) (PDB:6L1H)	PF13561.9	Enoyl-(Acyl carrier protein) reductase			10.4535	-1.2575	0.747387	-1.68253	0.0924658	0.834756		11.3914	-1.52066	1.52921	-0.994408	0.320024	0.999104		9.64955	-0.866633	1.13503	-0.763535	0.445144	0.997932		20.0908	-1.66794
67021	K01915	09100 Metabolism	09101 Carbohydrate metabolism	00630 Glyoxylate and dicarboxylate metabolism [PATH:ko00630]	glnA, GLUL; glutamine synthetase [EC:6.3.1.2]	NA	GC_00000061	DESpr20G08_bin28	uvrC_24	UvrABC system protein C	0	0	K03703	excinuclease ABC subunit C	0	0	0	0	L	Replication, recombination and repair	COG0322	Excinuclease UvrABC, nuclease subunit (UvrC) (PDB:2NRT) (PUBMED:24513124)	PF08459.14	UvrC RNAse H endonuclease domain			12.3215	0.645525	0.529965	1.21805	0.223205	0.980682		11.3325	0.886354	1.24148	0.71395	0.475258	0.999104		13.7999	0.395952	0.950046	0.416772	0.676845	0.997932		2.29929	3.74712
67022	K01439	09100 Metabolism	09105 Amino acid metabolism	00300 Lysine biosynthesis [PATH:ko00300]	dapE; succinyl-diaminopimelate desuccinylase [EC:3.5.1.18]	NA	GC_00000135	DESpr20G08_bin28	pgsA_23	CDP-diacylglycerol--glycerol-3-phosphate 3-phosphatidyltransferase	COG0558	Phospholipid biosynthesis	K08744	cardiolipin synthase (CMP-forming) [EC:2.7.8.41]	0	0	0	0	I	Lipid transport and metabolism	COG0558	Phosphatidylglycerophosphate synthase (PgsA) (PDB:4MND)	PF01066.24	CDP-alcohol phosphatidyltransferase			14.1896	-0.134075	0.588456	-0.227842	0.819769	0.994758		11.7064	-0.305172	1.27745	-0.238892	0.811189	0.999104		17.6232	-0.00401145	0.906009	-0.00442761	0.996467	0.99807		3.74944	4.452
67023	0	#N/A	#N/A	#N/A	#N/A	NA	GC_00000130	DESpr20G08_bin28	moaD_23	Molybdopterin synthase sulfur carrier subunit	COG1977	Molybdopterin biosynthesis	K03636	sulfur-carrier protein	0	0	0	0	H	Coenzyme transport and metabolism	COG1977	Molybdopterin synthase sulfur carrier subunit MoaD (MoaD) (PDB:1FM0) (PUBMED:32239579)	PF02597.23	ThiS family			0.912417	2.64469	1.88232	1.40502	0.160016	NA		0.75167	3.21744	4.81245	0.668565	0.503773	NA		1.1281	1.81124	3.24683	0.557847	0.576949	NA		#N/A	#N/A
67024	K03100	09120 Genetic Information Processing	09123 Folding, sorting and degradation	03060 Protein export [PATH:ko03060]	lepB; signal peptidase I [EC:3.4.21.89]	NA	GC_00000138	DESpr20G08_bin28	None	None	COG0314	Molybdopterin biosynthesis	K03635	molybdopterin synthase catalytic subunit [EC:2.8.1.12]	M00880	Molybdenum cofactor biosynthesis, GTP => molybdenum cofactor	M00880	Pathway modules; Metabolism of cofactors and vitamins; Cofactor and vitamin metabolism	H	Coenzyme transport and metabolism	COG0314	Molybdopterin synthase catalytic subunit MoaE (MoaE) (PDB:1FM0) (PUBMED:32239579)	PF02391.20	MoaE protein			3.38131	-0.879713	1.20985	-0.727128	0.467148	NA		3.05811	-4.97565	2.76476	-1.79967	0.0719129	NA		3.90926	1.12305	1.78036	0.630799	0.528172	NA		1.7221	3.33229
67025	0	#N/A	#N/A	#N/A	#N/A	NA	GC_00001053	DESpr20G08_bin28	None	None	0	0	0	0	0	0	0	0	0	0	0	0	0	0			2.23161	-1.33588	1.3053	-1.02343	0.306105	NA		0.892159	-3.19672	4.47816	-0.713847	0.475322	NA		3.96221	-0.846992	1.69646	-0.499271	0.617589	NA		0.529497	1.62618
67026	0	#N/A	#N/A	#N/A	#N/A	NA	GC_00002683	DESpr20G08_bin28	pal_96	Peptidoglycan-associated lipoprotein	0	0	K03286	OmpA-OmpF porin, OOP family	0	0	0	0	M	Cell wall/membrane/envelope biogenesis	COG2885	Outer membrane protein OmpA and related peptidoglycan-associated (lipo)proteins (OmpA) (PDB:1OAP)	PF00691.23	OmpA family			23.4563	-0.348355	0.654198	-0.532491	0.594386	0.985135		19.6673	-0.48742	1.27785	-0.381438	0.702878	0.999104		28.978	-0.228381	0.725852	-0.314639	0.753036	0.997932		6.45428	5.23781
67027	K00075	09100 Metabolism	09101 Carbohydrate metabolism	00520 Amino sugar and nucleotide sugar metabolism [PATH:ko00520]	murB; UDP-N-acetylmuramate dehydrogenase [EC:1.3.1.98]	NA	GC_00000595	DESpr20G08_bin28	COQ2_14	4-hydroxybenzoate polyprenyltransferase, mitochondrial	COG0382	Ubiquinone biosynthesis	K03179	4-hydroxybenzoate polyprenyltransferase [EC:2.5.1.39]	M00117	Ubiquinone biosynthesis, prokaryotes, chorismate (+ polyprenyl-PP) => ubiquinol	M00117	Pathway modules; Metabolism of cofactors and vitamins; Cofactor and vitamin metabolism	H	Coenzyme transport and metabolism	COG0382	4-hydroxybenzoate polyprenyltransferase (UbiA) (PDB:4OD4) (PUBMED:28830929)	PF01040.21	UbiA prenyltransferase family			6.95148	0.97003	0.818443	1.18521	0.235933	0.980682		8.95162	0.921056	1.42713	0.645391	0.518674	0.999104		4.52178	0.930109	1.61335	0.576507	0.564272	0.997932		1.84132	3.42505
67028	K01923	09100 Metabolism	09104 Nucleotide metabolism	00230 Purine metabolism [PATH:ko00230]	purC; phosphoribosylaminoimidazole-succinocarboxamide synthase [EC:6.3.2.6]	NA	GC_00000513	DESpr20G08_bin28	rsmE_22	Ribosomal RNA small subunit methyltransferase E	COG1385	16S rRNA modification	K09761	16S rRNA (uracil1498-N3)-methyltransferase [EC:2.1.1.193]	0	0	0	0	J	Translation, ribosomal structure and biogenesis	COG1385	16S rRNA U1498 N3-methylase RsmE (RsmE) (PDB:1NXZ)	PF04452.17	RNA methyltransferase domain			6.67391	-0.268202	0.841531	-0.318707	0.749949	0.990759		6.34802	-1.43496	1.84554	-0.777527	0.436848	0.999104		7.21111	0.850685	1.27619	0.666584	0.505038	0.997932		2.78582	4.02209
67029	K16264	09180 Brite Hierarchies	09183 Protein families: signaling and cellular processes	02000 Transporters [BR:ko02000]	czcD, zitB; cobalt-zinc-cadmium efflux system protein	NA	GC_00002479	DESpr20G08_bin28	None	None	0	0	0	0	0	0	0	0	0	0	0	0	0	0			3.35593	-0.320171	1.17	-0.273649	0.784354	NA		4.74641	-0.06213	2.10801	-0.0294733	0.976487	0.999104		1.75226	-1.0331	2.46455	-0.419184	0.675082	NA		1.33094	2.96156
67030	K01866	09120 Genetic Information Processing	09122 Translation	00970 Aminoacyl-tRNA biosynthesis [PATH:ko00970]	YARS, tyrS; tyrosyl-tRNA synthetase [EC:6.1.1.1]	NA	GC_00000139	DESpr20G08_bin28	egtA_23	Glutamate--cysteine ligase EgtA	0	0	K01919	glutamate--cysteine ligase [EC:6.3.2.2]	M00118	Glutathione biosynthesis, glutamate => glutathione	M00118	Pathway modules; Amino acid metabolism; Other amino acid metabolism	H	Coenzyme transport and metabolism	COG3572	Gamma-glutamylcysteine synthetase (Gsh2) (PDB:2GWD)	PF04107.16	Glutamate-cysteine ligase family 2(GCS2)			18.9028	-0.0752748	0.481778	-0.156244	0.875841	0.994758		18.1688	0.166013	1.01784	0.163103	0.870437	0.999104		20.2511	-0.375541	0.844229	-0.444833	0.65644	0.997932		7.25912	1.03921
67031	K00145	09100 Metabolism	09105 Amino acid metabolism	00220 Arginine biosynthesis [PATH:ko00220]	argC; N-acetyl-gamma-glutamyl-phosphate reductase [EC:1.2.1.38]	NA	GC_00000616	DESpr20G08_bin28	plsY_23	Glycerol-3-phosphate acyltransferase	0	0	K08591	acyl phosphate:glycerol-3-phosphate acyltransferase [EC:2.3.1.275]	0	0	0	0	I	Lipid transport and metabolism	COG0344	Phospholipid biosynthesis protein PlsY, probable glycerol-3-phosphate acyltransferase (PlsY) (PDB:5XJ5) (PUBMED:29684280)	PF02660.18	Glycerol-3-phosphate acyltransferase			4.41171	0.214281	0.939565	0.228064	0.819597	0.994758		4.20752	-0.159391	2.18149	-0.0730653	0.941754	0.999104		4.80036	0.636942	1.53046	0.416176	0.677281	0.997932		2.19573	0.388429
67032	K00762	09100 Metabolism	09104 Nucleotide metabolism	00240 Pyrimidine metabolism [PATH:ko00240]	pyrE; orotate phosphoribosyltransferase [EC:2.4.2.10]	NA	GC_00000063	DESpr20G08_bin28	pyrC_43	Dihydroorotase	COG0044	Pyrimidine biosynthesis	K01465	dihydroorotase [EC:3.5.2.3]	M00051	Uridine monophosphate biosynthesis, glutamine (+ PRPP) => UMP	M00051	Pathway modules; Nucleotide metabolism; Pyrimidine metabolism	F	Nucleotide transport and metabolism	COG0044	Dihydroorotase or related cyclic amidohydrolase (AllB) (PDB:1J79)	PF01979.23	Amidohydrolase family			12.9961	-0.0118994	0.591176	-0.0201284	0.983941	0.999166		9.14634	-1.02362	1.36881	-0.747818	0.45457	0.999104		18.1369	0.564231	0.868739	0.649482	0.516027	0.997932		3.96961	2.89859
67033	0	#N/A	#N/A	#N/A	#N/A	NA	GC_00003391	DESpr20G08_bin28	None	None	0	0	0	0	0	0	0	0	0	0	0	0	0	0			NA	NA	NA	NA	NA	NA		NA	NA	NA	NA	NA	NA		NA	NA	NA	NA	NA	NA		#N/A	#N/A
67034	K07447	09190 Not Included in Pathway or Brite	09191 Unclassified: metabolism	99980 Enzymes with EC numbers	ruvX; putative holliday junction resolvase [EC:3.1.-.-]	NA	GC_00000331	DESpr20G08_bin28	pyrB_21	Aspartate carbamoyltransferase	COG0540	Pyrimidine biosynthesis	K00609	aspartate carbamoyltransferase catalytic subunit [EC:2.1.3.2]	M00051	Uridine monophosphate biosynthesis, glutamine (+ PRPP) => UMP	M00051	Pathway modules; Nucleotide metabolism; Pyrimidine metabolism	F	Nucleotide transport and metabolism	COG0540	Aspartate carbamoyltransferase, catalytic subunit (PyrB) (PDB:1NBE)	PF02729.24	Aspartate/ornithine carbamoyltransferase, carbamoyl-P binding domain			17.0056	0.303972	0.568559	0.534636	0.592902	0.985135		11.9116	0.56931	1.2592	0.452119	0.651183	0.999104		23.6816	0.105354	0.801227	0.131491	0.895387	0.997932		11.157	-1.60627
67035	K02067	09130 Environmental Information Processing	09131 Membrane transport	02010 ABC transporters [PATH:ko02010]	mlaD, linM; phospholipid/cholesterol/gamma-HCH transport system substrate-binding protein	NA	GC_00002834	DESpr20G08_bin28	None	None	0	0	K21929	uracil-DNA glycosylase [EC:3.2.2.27]	0	0	0	0	L	Replication, recombination and repair	COG1573	Uracil-DNA glycosylase (Udg4) (PDB:3IKB)	PF03167.22	Uracil DNA glycosylase superfamily			6.76734	0.367473	0.729303	0.503868	0.614354	0.985135		6.07511	-0.449955	1.6493	-0.272817	0.784994	0.999104		7.81396	1.12461	1.25772	0.894162	0.371235	0.997932		2.04646	3.57898
67036	K03621	09100 Metabolism	09103 Lipid metabolism	00561 Glycerolipid metabolism [PATH:ko00561]	plsX; phosphate acyltransferase [EC:2.3.1.274]	NA	GC_00000179	DESpr20G08_bin28	moaB_21	Molybdenum cofactor biosynthesis protein B	COG0521	Molybdopterin biosynthesis	K03638	molybdopterin adenylyltransferase [EC:2.7.7.75]	M00880	Molybdenum cofactor biosynthesis, GTP => molybdenum cofactor	M00880	Pathway modules; Metabolism of cofactors and vitamins; Cofactor and vitamin metabolism	H	Coenzyme transport and metabolism	COG0521	Molybdopterin biosynthesis enzyme MoaB/MogA (MoaB) (PDB:1DI6) (PUBMED:32239579)	PF00994.27	Probable molybdopterin binding domain			4.42853	-0.475059	1.04951	-0.452649	0.650801	0.985135		3.5882	0.330468	2.39681	0.137879	0.890336	0.999104		5.56645	-1.08272	1.51264	-0.715781	0.474127	0.997932		0.944503	2.46047
67037	K02029	09180 Brite Hierarchies	09183 Protein families: signaling and cellular processes	02000 Transporters [BR:ko02000]	ABC.PA.P; polar amino acid transport system permease protein	NA	GC_00001788	DESpr20G08_bin28	mdtA_39	Multidrug resistance protein MdtA	0	0	0	0	0	0	0	0	V	Defense mechanisms	COG1566	Multidrug resistance efflux pump EmrA (EmrA) (PDB:4TKO)	PF13437.9	HlyD family secretion protein			25.6513	-0.754851	0.557462	-1.35409	0.175709	0.980051		25.6117	-0.36957	0.922287	-0.40071	0.688633	0.999104		26.4001	-1.25348	0.879816	-1.4247	0.154243	0.997932		16.7207	0.00766034
67038	0	#N/A	#N/A	#N/A	#N/A	NA	GC_00000959	DESpr20G08_bin28	acrF_8	Multidrug export protein AcrF	0	0	0	0	0	0	0	0	V	Defense mechanisms	COG0841	Multidrug efflux pump subunit AcrB (AcrB) (PDB:1IWG)	PF00873.22	AcrB/AcrD/AcrF family			56.2141	-1.13086	0.399998	-2.82717	0.00469611	0.154289		54.2016	-1.87366	0.734049	-2.5525	0.0106954	0.268448		60.398	-0.483628	0.540986	-0.893975	0.371335	0.997932		29.6059	2.26126
67039	K00275	09100 Metabolism	09108 Metabolism of cofactors and vitamins	00750 Vitamin B6 metabolism [PATH:ko00750]	pdxH, PNPO; pyridoxamine 5'-phosphate oxidase [EC:1.4.3.5]	NA	GC_00003398	DESpr20G08_bin28	None	None	0	0	0	0	0	0	0	0	O|C	Posttranslational modification, protein turnover, chaperones|Energy production and conversion	COG4233	Thiol-disulfide interchange protein, contains DsbC and DsbD domains	PF11412.11	Disulphide bond corrector protein DsbC			9.32467	-0.254195	0.770038	-0.330107	0.741319	0.990759		7.89307	-0.726753	1.74223	-0.417139	0.676577	0.999104		11.3881	0.135832	1.05248	0.129059	0.897311	0.997932		2.82878	4.04577
67040	K00314	09100 Metabolism	09105 Amino acid metabolism	00260 Glycine, serine and threonine metabolism [PATH:ko00260]	SARDH; sarcosine dehydrogenase [EC:1.5.8.3]	NA	GC_00003692	DESpr20G08_bin28	None	None	0	0	K07735	putative transcriptional regulator	0	0	0	0	K	Transcription	COG1678	Putative transcriptional regulator, AlgH/UPF0301 family (AlgH) (PDB:2AJ2)	PF02622.18	Uncharacterized ACR, COG1678			7.22704	-1.34935	0.810095	-1.66567	0.0957789	0.840158		6.30996	-1.52668	1.85732	-0.821982	0.411087	0.999104		8.57967	-1.16532	1.24253	-0.93786	0.348317	0.997932		2.6666	3.96128
67041	K08591	09100 Metabolism	09103 Lipid metabolism	00561 Glycerolipid metabolism [PATH:ko00561]	plsY; acyl phosphate:glycerol-3-phosphate acyltransferase [EC:2.3.1.275]	NA	GC_00000774	DESpr20G08_bin28	dmdC_46	3-methylmercaptopropionyl-CoA dehydrogenase	COG1960	Fatty acid biosynthesis	0	0	0	0	0	0	I	Lipid transport and metabolism	COG1960	Acyl-CoA dehydrogenase related to the alkylation response protein AidB (CaiA) (PDB:1BUC)	PF00441.27	Acyl-CoA dehydrogenase, C-terminal domain			34.9634	-0.102014	0.496873	-0.205312	0.837329	0.994758		36.6921	0.0432703	0.902618	0.0479387	0.961765	0.999104		33.596	-0.371096	0.669948	-0.553918	0.579635	0.997932		20.675	-0.00838146
67042	K03639	09100 Metabolism	09108 Metabolism of cofactors and vitamins	00790 Folate biosynthesis [PATH:ko00790]	moaA, CNX2; GTP 3',8-cyclase [EC:4.1.99.22]	NA	GC_00000495	DESpr20G08_bin28	None	None	0	0	0	0	0	0	0	0	R	General function prediction only	COG0491	Glyoxylase or a related metal-dependent hydrolase, beta-lactamase superfamily II (GloB) (PDB:1QH3) (PUBMED:25670698)	PF00753.30	Metallo-beta-lactamase superfamily			9.31461	0.837204	0.72977	1.14722	0.251292	0.980682		10.5588	1.01042	1.30512	0.774198	0.438814	0.999104		7.98724	0.501625	1.33968	0.374436	0.70808	0.997932		1.95108	3.5129
67043	K02392	09140 Cellular Processes	09142 Cell motility	02040 Flagellar assembly [PATH:ko02040]	flgG; flagellar basal-body rod protein FlgG	NA	GC_00002454	DESpr20G08_bin28	None	None	0	0	0	0	0	0	0	0	0	0	0	0	PF07835.15	Bacterial aa3 type cytochrome c oxidase subunit IV			9.16951	-0.0638531	0.706673	-0.0903572	0.928003	0.995248		6.70014	0.114809	1.70522	0.067328	0.946321	0.999104		12.4793	-0.234642	0.987135	-0.2377	0.812114	0.997932		4.1028	-0.365736
67044	K01563	09100 Metabolism	09111 Xenobiotics biodegradation and metabolism	00625 Chloroalkane and chloroalkene degradation [PATH:ko00625]	dhaA; haloalkane dehalogenase [EC:3.8.1.5]	NA	GC_00004209	DESpr20G08_bin28	None	None	0	0	0	0	0	0	0	0	0	0	0	0	0	0			6.54207	-0.925984	0.803414	-1.15256	0.24909	0.980682		4.5249	-1.67506	2.07391	-0.807681	0.419274	0.999104		9.27402	-0.584521	1.1761	-0.497	0.619189	0.997932		2.4039	2.07886
67045	0	#N/A	#N/A	#N/A	#N/A	NA	GC_00003393	DESpr20G08_bin28	None	None	0	0	0	0	0	0	0	0	E	Amino acid transport and metabolism	COG4392	Branched-chain amino acid transport protein (AzlD2)	PF05437.15	Branched-chain amino acid transport protein (AzlD)			1.29847	2.69433	2.31207	1.16533	0.243885	NA		2.07657	4.69808	3.54042	1.32698	0.184514	NA		0.309102	-1.59447	4.92856	-0.323516	0.746304	NA		#N/A	#N/A
67046	0	#N/A	#N/A	#N/A	#N/A	NA	GC_00003064	DESpr20G08_bin28	None	None	0	0	0	0	0	0	0	0	E	Amino acid transport and metabolism	COG1296	Predicted branched-chain amino acid permease (azaleucine resistance) (AzlC)	PF03591.17	AzlC protein			2.45631	-0.0684342	1.27079	-0.0538516	0.957053	NA		1.77393	1.61736	3.41998	0.472914	0.636275	NA		3.38021	-0.96536	1.82168	-0.529927	0.596162	NA		0.228983	0.433714
67047	K11352	09100 Metabolism	09102 Energy metabolism	00190 Oxidative phosphorylation [PATH:ko00190]	NDUFA12; NADH dehydrogenase (ubiquinone) 1 alpha subcomplex subunit 12	NA	GC_00000542	DESpr20G08_bin28	fdhD_23	Sulfur carrier protein FdhD	0	0	K02379	FdhD protein	0	0	0	0	C	Energy production and conversion	COG1526	Formate dehydrogenase assembly factor FdhD, a sulfurtransferase (FdhD) (PDB:2PW9)	PF02634.18	FdhD/NarQ family			12.1253	-0.127967	0.645736	-0.198173	0.84291	0.994758		14.4775	0.531603	1.12918	0.470787	0.637793	0.999104		9.50923	-1.45242	1.16705	-1.24452	0.213309	0.997932		3.32971	4.28334
67048	K02895	09120 Genetic Information Processing	09122 Translation	03010 Ribosome [PATH:ko03010]	RP-L24, MRPL24, rplX; large subunit ribosomal protein L24	NA	GC_00000827	DESpr20G08_bin28	mobA_38	Molybdenum cofactor guanylyltransferase	COG0746	Molybdopterin biosynthesis	K03752	molybdenum cofactor guanylyltransferase [EC:2.7.7.77]	0	0	0	0	H	Coenzyme transport and metabolism	COG0746	Molybdopterin-guanine dinucleotide biosynthesis protein A (MobA) (PDB:1E5K) (PUBMED:32239579)	PF12804.10	MobA-like NTP transferase domain			2.52135	-2.51783	1.39669	-1.8027	0.0714347	NA		1.7726	-4.18777	3.37446	-1.24102	0.214598	NA		3.54016	-1.73191	2.00383	-0.8643	0.387423	NA		1.03515	2.59496
67049	0	#N/A	#N/A	#N/A	#N/A	NA	GC_00000316	DESpr20G08_bin28	mobB_20	Molybdopterin-guanine dinucleotide biosynthesis adapter protein	COG1763	Molybdopterin biosynthesis	K03753	molybdopterin-guanine dinucleotide biosynthesis adapter protein	0	0	0	0	H	Coenzyme transport and metabolism	COG1763	Molybdopterin-guanine dinucleotide biosynthesis protein (MobB) (PDB:1NP6) (PUBMED:32239579)	PF03205.17	Molybdopterin guanine dinucleotide synthesis protein B			2.07273	-1.1056	1.47098	-0.751608	0.452287	NA		1.4662	-1.87761	3.74576	-0.501263	0.616186	NA		2.88576	-0.717978	2.12172	-0.338394	0.735066	NA		1.64712	-0.469778
67050	K09989	09190 Not Included in Pathway or Brite	09194 Poorly characterized	99997 Function unknown	K09989; uncharacterized protein	NA	GC_00000728	DESpr20G08_bin28	moeA_36	Molybdopterin molybdenumtransferase	COG0303	Molybdopterin biosynthesis	K03750	molybdopterin molybdotransferase [EC:2.10.1.1]	M00880	Molybdenum cofactor biosynthesis, GTP => molybdenum cofactor	M00880	Pathway modules; Metabolism of cofactors and vitamins; Cofactor and vitamin metabolism	H	Coenzyme transport and metabolism	COG0303	Molybdopterin Mo-transferase (molybdopterin biosynthesis) (MoeA) (PDB:2NQU) (PUBMED:18801996;32239579)	PF03453.20	MoeA N-terminal region (domain I and II)			8.19607	-0.262752	0.758973	-0.346194	0.729197	0.990759		8.74244	0.0495786	1.51166	0.0327975	0.973836	0.999104		7.73936	-0.811728	1.26735	-0.640492	0.521853	0.997932		2.86293	2.34936
67051	K00864	09100 Metabolism	09103 Lipid metabolism	00561 Glycerolipid metabolism [PATH:ko00561]	glpK, GK; glycerol kinase [EC:2.7.1.30]	NA	GC_00000117	DESpr20G08_bin28	greA_23	Transcription elongation factor GreA	0	0	K03624	transcription elongation factor GreA	0	0	0	0	K	Transcription	COG0782	Transcription elongation factor, GreA/GreB family (GreA) (PDB:1GRJ)	PF03449.18	Transcription elongation factor, N-terminal			12.5298	-0.283537	0.693674	-0.408746	0.682726	0.990759		10.19	-1.08958	1.38352	-0.787539	0.430966	0.999104		15.7553	0.289251	1.0088	0.286728	0.774321	0.997932		4.02611	4.5545
67052	K03667	09180 Brite Hierarchies	09182 Protein families: genetic information processing	03110 Chaperones and folding catalysts [BR:ko03110]	hslU; ATP-dependent HslUV protease ATP-binding subunit HslU	NA	GC_00000116	DESpr20G08_bin28	None	Electron transfer flavoprotein-ubiquinone oxidoreductase	0	0	K00311	electron-transferring-flavoprotein dehydrogenase [EC:1.5.5.1]	0	0	0	0	C|C	Energy production and conversion|Energy production and conversion	COG0644|COG2440	Dehydrogenase (flavoprotein) (FixC) (PDB:4OPU)|Ferredoxin-like protein FixX (FixX)	PF05187.16	Electron transfer flavoprotein-ubiquinone oxidoreductase, 4Fe-4S			37.0628	-0.418824	0.3824	-1.09525	0.273407	0.980682		34.4258	-0.336699	0.828892	-0.406204	0.684593	0.999104		41.4013	-0.507633	0.617255	-0.822404	0.410847	0.997932		19.4356	0.381237
67053	0	#N/A	#N/A	#N/A	#N/A	NA	GC_00002860	DESpr20G08_bin28	None	None	0	0	0	0	0	0	0	0	U|W	Intracellular trafficking, secretion, and vesicular transport|Extracellular structures	COG5010	Flp pilus assembly protein TadD, contains TPR repeats (TadD) (PDB:3WXX)	PF07719.20	Tetratricopeptide repeat			35.3373	-0.272531	0.456459	-0.597055	0.550471	0.985135		27.4265	-0.240174	0.942384	-0.254858	0.798833	0.999104		46.2103	-0.296558	0.602364	-0.492324	0.62249	0.997932		9.4111	3.20803
67054	K00982	09190 Not Included in Pathway or Brite	09191 Unclassified: metabolism	99980 Enzymes with EC numbers	glnE; [glutamine synthetase] adenylyltransferase / [glutamine synthetase]-adenylyl-L-tyrosine phosphorylase [EC:2.7.7.42 2.7.7.89]	NA	GC_00002862	DESpr20G08_bin28	ispE_21	4-diphosphocytidyl-2-C-methyl-D-erythritol kinase	COG1947	Isoprenoid biosynthesis	K00919	4-diphosphocytidyl-2-C-methyl-D-erythritol kinase [EC:2.7.1.148]	M00096	C5 isoprenoid biosynthesis, non-mevalonate pathway	M00096	Pathway modules; Biosynthesis of terpenoids and polyketides; Terpenoid backbone biosynthesis	I	Lipid transport and metabolism	COG1947	4-diphosphocytidyl-2C-methyl-D-erythritol kinase (IspE) (PDB:1OJ4)	PF08544.16	GHMP kinases C terminal			2.90438	-1.70291	1.10539	-1.54055	0.123425	NA		2.51402	-2.89474	2.79386	-1.03611	0.300152	NA		3.50452	-1.03287	1.78917	-0.577292	0.563742	NA		2.12208	0.418017
67055	K01610	09100 Metabolism	09101 Carbohydrate metabolism	00010 Glycolysis / Gluconeogenesis [PATH:ko00010]	E4.1.1.49, pckA; phosphoenolpyruvate carboxykinase (ATP) [EC:4.1.1.49]	NA	GC_00000154	DESpr20G08_bin28	ispB_19	Octaprenyl diphosphate synthase	COG0142	Isoprenoid biosynthesis	K02523	octaprenyl-diphosphate synthase [EC:2.5.1.90]	0	0	0	0	H	Coenzyme transport and metabolism	COG0142	Geranylgeranyl pyrophosphate synthase (IspA) (PDB:2AZJ)	PF00348.20	Polyprenyl synthetase			19.6777	-0.330574	0.457394	-0.722733	0.469844	0.985135		19.1094	-0.377714	0.998501	-0.378281	0.705222	0.999104		20.9102	-0.297413	0.818486	-0.36337	0.716329	0.997932		17.2481	-0.835221
67056	K09017	09180 Brite Hierarchies	09182 Protein families: genetic information processing	03000 Transcription factors [BR:ko03000]	rutR; TetR/AcrR family transcriptional regulator	NA	GC_00001009	DESpr20G08_bin28	None	None	0	0	0	0	0	0	0	0	0	0	0	0	PF09413.13	Putative prokaryotic signal transducing protein			3.32871	1.03976	0.98914	1.05117	0.293179	NA		4.02241	1.41249	1.97032	0.716883	0.473446	0.999104		2.54074	0.328257	2.08927	0.157116	0.875154	NA		0.620145	1.85832
67057	0	#N/A	#N/A	#N/A	#N/A	NA	GC_00002804	DESpr20G08_bin28	yfiC_25	tRNA1(Val) (adenine(37)-N6)-methyltransferase	COG4123	tRNA modification	K15460	tRNA1Val (adenine37-N6)-methyltransferase [EC:2.1.1.223]	0	0	0	0	J	Translation, ribosomal structure and biogenesis	COG4123	tRNA1(Val) A37 N6-methylase TrmN6 (TrmN6)	PF05175.17	Methyltransferase small domain			6.98772	0.569737	0.770744	0.739203	0.459784	0.985135		8.58085	1.33507	1.41614	0.942751	0.345808	0.999104		5.10252	-0.924912	1.51859	-0.609061	0.542484	0.997932		1.42631	3.05734
67058	0	#N/A	#N/A	#N/A	#N/A	NA	GC_00003432	DESpr20G08_bin28	None	None	0	0	K09794	uncharacterized protein	0	0	0	0	S	Function unknown	COG5570	Uncharacterized conserved protein, DUF465 domain	PF04325.16	Protein of unknown function (DUF465)			17.5878	0.0497969	0.682528	0.0729596	0.941838	0.995248		19.3323	0.62927	1.18622	0.530484	0.595776	0.999104		15.8469	-0.791576	0.942323	-0.840026	0.400894	0.997932		4.87115	3.22879
67059	K01940	09100 Metabolism	09105 Amino acid metabolism	00250 Alanine, aspartate and glutamate metabolism [PATH:ko00250]	argG, ASS1; argininosuccinate synthase [EC:6.3.4.5]	NA	GC_00000411	DESpr20G08_bin28	phaB_13	Acetoacetyl-CoA reductase	COG1028	Fatty acid biosynthesis	K00023	acetoacetyl-CoA reductase [EC:1.1.1.36]	M00083|M00874|M00572	Fatty acid biosynthesis, elongation|Fatty acid biosynthesis in mitochondria, fungi|Pimeloyl-ACP biosynthesis, BioC-BioH pathway, malonyl-ACP => pimeloyl-ACP	M00083|M00874|M00572	Pathway modules; Lipid metabolism; Fatty acid metabolism|Pathway modules; Lipid metabolism; Fatty acid metabolism|Pathway modules; Metabolism of cofactors and vitamins; Cofactor and vitamin metabolism	I	Lipid transport and metabolism	COG1028	NAD(P)-dependent dehydrogenase, short-chain alcohol dehydrogenase family (FabG) (PDB:6L1H)	PF13561.9	Enoyl-(Acyl carrier protein) reductase			31.8901	-0.700307	0.601108	-1.16503	0.244007	0.980682		21.3119	-0.771526	1.07812	-0.715618	0.474227	0.999104		46.0244	-0.672768	0.724478	-0.928625	0.353084	0.997932		16.1314	-0.184997
67060	K03704	09190 Not Included in Pathway or Brite	09192 Unclassified: genetic information processing	99973 Transcription	cspA; cold shock protein	NA	GC_00000002	DESpr20G08_bin28	phaA_21	Acetyl-CoA acetyltransferase	COG0183	Fatty acid biosynthesis	K00626	acetyl-CoA C-acetyltransferase [EC:2.3.1.9]	M00373|M00375|M00374|M00088|M00095|M00849	Ethylmalonyl pathway|Hydroxypropionate-hydroxybutylate cycle|Dicarboxylate-hydroxybutyrate cycle|Ketone body biosynthesis, acetyl-CoA => acetoacetate/3-hydroxybutyrate/acetone|C5 isoprenoid biosynthesis, mevalonate pathway|C5 isoprenoid biosynthesis, mevalonate pathway, archaea	M00373|M00375|M00374|M00088|M00095|M00849	Pathway modules; Carbohydrate metabolism; Other carbohydrate metabolism|Pathway modules; Energy metabolism; Carbon fixation|Pathway modules; Energy metabolism; Carbon fixation|Pathway modules; Lipid metabolism; Lipid metabolism|Pathway modules; Biosynthesis of terpenoids and polyketides; Terpenoid backbone biosynthesis|Pathway modules; Biosynthesis of terpenoids and polyketides; Terpenoid backbon…	I	Lipid transport and metabolism	COG0183	Acetyl-CoA acetyltransferase (PaaJ) (PDB:1AFW)	PF00108.26	Thiolase, N-terminal domain			50.3462	-0.250365	0.592895	-0.422276	0.672823	0.990759		40.1496	0.522379	0.949401	0.550219	0.582169	0.999104		64.1065	-0.915356	0.646872	-1.41505	0.157054	0.997932		30.273	-1.17496
67061	K07183	09180 Brite Hierarchies	09183 Protein families: signaling and cellular processes	02022 Two-component system [BR:ko02022]	nasT; two-component system, response regulator / RNA-binding antiterminator	NA	GC_00004016	DESpr20G08_bin28	None	putative signaling protein	0	0	0	0	0	0	0	0	T	Signal transduction mechanisms	COG2200	EAL domain, c-di-GMP-specific phosphodiesterase class I (or its enzymatically inactive variant) (EAL) (PDB:2BAS)	PF00563.23	EAL domain			0.734765	-0.297667	2.40395	-0.123824	0.901454	NA		1.10121	0.610556	4.12843	0.147891	0.882429	NA		0.309102	-1.59447	4.92856	-0.323516	0.746304	NA		0.228983	0.433714
67062	K03587	09100 Metabolism	09107 Glycan biosynthesis and metabolism	00550 Peptidoglycan biosynthesis [PATH:ko00550]	ftsI; cell division protein FtsI (penicillin-binding protein 3) [EC:3.4.16.4]	NA	GC_00000943	DESpr20G08_bin28	tag_22	DNA-3-methyladenine glycosylase 1	0	0	K01246	DNA-3-methyladenine glycosylase I [EC:3.2.2.20]	0	0	0	0	L	Replication, recombination and repair	COG2818	3-methyladenine DNA glycosylase Tag (Tag) (PDB:1LMZ)	PF03352.16	Methyladenine glycosylase			3.9269	-0.405853	0.963928	-0.42104	0.673726	NA		4.43209	-0.936941	1.95456	-0.479361	0.631682	0.999104		3.42589	0.377495	1.83929	0.205239	0.837385	NA		2.63458	0.822781
67063	0	#N/A	#N/A	#N/A	#N/A	NA	GC_00002679	DESpr20G08_bin28	tlpA_18	Thiol:disulfide interchange protein TlpA	0	0	K02199	cytochrome c biogenesis protein CcmG, thiol:disulfide interchange protein DsbE	0	0	0	0	O	Posttranslational modification, protein turnover, chaperones	COG0526	Thiol-disulfide isomerase or thioredoxin (TrxA) (PDB:1XFL)	PF08534.13	Redoxin			2.88735	-0.0254077	1.19441	-0.0212721	0.983029	NA		2.44391	-3.15542	2.84775	-1.10804	0.267845	NA		3.50011	2.29766	1.87003	1.22868	0.219193	NA		1.33567	2.96101
67064	0	#N/A	#N/A	#N/A	#N/A	NA	GC_00000603	DESpr20G08_bin28	argH_26	Argininosuccinate lyase	COG0165	Arginine biosynthesis	K01755	argininosuccinate lyase [EC:4.3.2.1]	M00844|M00845|M00029	Arginine biosynthesis, ornithine => arginine|Arginine biosynthesis, glutamate => acetylcitrulline => arginine|Urea cycle	M00844|M00845|M00029	Pathway modules; Amino acid metabolism; Arginine and proline metabolism|Pathway modules; Amino acid metabolism; Arginine and proline metabolism|Pathway modules; Amino acid metabolism; Arginine and proline metabolism	E	Amino acid transport and metabolism	COG0165	Argininosuccinate lyase (ArgH) (PDB:1AOS)	PF00206.23	Lyase			19.4912	-0.418767	0.523108	-0.800536	0.4234	0.985135		17.2378	0.11838	1.09368	0.108241	0.913805	0.999104		22.8737	-0.963026	0.797535	-1.2075	0.227238	0.997932		9.64588	-0.15157
67065	K00108	09100 Metabolism	09105 Amino acid metabolism	00260 Glycine, serine and threonine metabolism [PATH:ko00260]	betA, CHDH; choline dehydrogenase [EC:1.1.99.1]	NA	GC_00004219	DESpr20G08_bin28	None	None	0	0	0	0	0	0	0	0	0	0	0	0	0	0			NA	NA	NA	NA	NA	NA		NA	NA	NA	NA	NA	NA		NA	NA	NA	NA	NA	NA		#N/A	#N/A
67066	K01627	09100 Metabolism	09107 Glycan biosynthesis and metabolism	00540 Lipopolysaccharide biosynthesis [PATH:ko00540]	kdsA; 2-dehydro-3-deoxyphosphooctonate aldolase (KDO 8-P synthase) [EC:2.5.1.55]	NA	GC_00001197	DESpr20G08_bin28	None	None	0	0	0	0	0	0	0	0	0	0	0	0	PF11196.11	Protein of unknown function DUF2834			2.10013	-1.19313	1.21655	-0.980748	0.326717	NA		1.73085	-2.60886	3.18898	-0.818088	0.413307	NA		2.63769	-0.382577	2.01224	-0.190125	0.849211	NA		0.849129	2.31306
67067	K00024	09100 Metabolism	09101 Carbohydrate metabolism	00020 Citrate cycle (TCA cycle) [PATH:ko00020]	mdh; malate dehydrogenase [EC:1.1.1.37]	ID=DESpr20G08_bin_28-c_000000000003_57	GC_00000519	DESpr20G08_bin28	lysA_23	Diaminopimelate decarboxylase	COG0019	Lysine biosynthesis	K01586	diaminopimelate decarboxylase [EC:4.1.1.20]	M00016|M00525|M00526|M00527	Lysine biosynthesis, succinyl-DAP pathway, aspartate => lysine|Lysine biosynthesis, acetyl-DAP pathway, aspartate => lysine|Lysine biosynthesis, DAP dehydrogenase pathway, aspartate => lysine|Lysine biosynthesis, DAP aminotransferase pathway, aspartate => lysine	M00016|M00525|M00526|M00527	Pathway modules; Amino acid metabolism; Lysine metabolism|Pathway modules; Amino acid metabolism; Lysine metabolism|Pathway modules; Amino acid metabolism; Lysine metabolism|Pathway modules; Amino acid metabolism; Lysine metabolism	E	Amino acid transport and metabolism	COG0019	Diaminopimelate decarboxylase (LysA) (PDB:1D7K)	PF02784.19	Pyridoxal-dependent decarboxylase, pyridoxal binding domain			21.1416	0.306112	0.618412	0.494997	0.620602	0.985135		17.1578	-0.385294	1.15806	-0.332705	0.739357	0.999104		26.4656	0.858858	0.825821	1.04001	0.298337	0.997932		14.6294	-0.620809
67068	0	#N/A	#N/A	#N/A	#N/A	NA	GC_00003732	DESpr20G08_bin28	None	None	0	0	0	0	0	0	0	0	N	Cell motility	COG1344	Flagellin and related hook-associated protein FlgL (FlgL) (PDB:1IO1)	PF13779.9	Domain of unknown function (DUF4175)			22.3555	-0.0561478	0.460859	-0.121833	0.903031	0.995248		19.532	-0.189402	1.01041	-0.187451	0.851307	0.999104		26.4044	0.0514603	0.749591	0.0686511	0.945267	0.997932		7.41036	2.07563
67069	0	#N/A	#N/A	#N/A	#N/A	NA	GC_00003739	DESpr20G08_bin28	None	None	0	0	0	0	0	0	0	0	R	General function prediction only	COG3364	Predicted nucleic acid-binding protein, contains Zn-ribbon domain	PF13717.9	zinc-ribbon domain			7.96408	0.844232	0.634569	1.3304	0.183385	0.980051		7.62812	0.905199	1.47213	0.614891	0.538627	0.999104		8.55394	0.775129	1.18321	0.655108	0.512398	0.997932		1.54081	3.16929
67070	K00764	09100 Metabolism	09104 Nucleotide metabolism	00230 Purine metabolism [PATH:ko00230]	purF, PPAT; amidophosphoribosyltransferase [EC:2.4.2.14]	NA	GC_00000720	DESpr20G08_bin28	None	None	COG0204	Phospholipid biosynthesis	K00655	1-acyl-sn-glycerol-3-phosphate acyltransferase [EC:2.3.1.51]	M00089	Triacylglycerol biosynthesis	M00089	Pathway modules; Lipid metabolism; Lipid metabolism	I	Lipid transport and metabolism	COG0204	1-acyl-sn-glycerol-3-phosphate acyltransferase (PlsC) (PDB:1IUQ)	PF01553.24	Acyltransferase			10.6134	0.374663	0.65139	0.575174	0.565174	0.985135		10.5341	0.240754	1.39695	0.172343	0.863168	0.999104		10.8885	0.452026	1.05029	0.430381	0.666918	0.997932		3.80807	1.59039
67071	K21395	09180 Brite Hierarchies	09183 Protein families: signaling and cellular processes	02000 Transporters [BR:ko02000]	yiaO; TRAP-type transport system periplasmic protein	NA	GC_00003094	DESpr20G08_bin28	None	None	0	0	0	0	0	0	0	0	C	Energy production and conversion	COG2764	Zn-dependent glyoxalase, PhnB family (PhnB) (PDB:5KEF) (PUBMED:28034013)	PF00903.28	Glyoxalase/Bleomycin resistance protein/Dioxygenase superfamily			8.46869	-0.318058	0.956045	-0.332681	0.739375	0.990759		8.32941	0.593237	1.75901	0.337255	0.735924	0.999104		8.9176	-1.36321	1.31938	-1.03322	0.301503	0.997932		1.86044	3.44327
67072	0	#N/A	#N/A	#N/A	#N/A	NA	GC_00002157	DESpr20G08_bin28	None	None	0	0	K07006	uncharacterized protein	0	0	0	0	R	General function prediction only	COG3576	Predicted flavin-nucleotide-binding protein, pyridoxine 5'-phosphate oxidase superfamily (PDB:5ESC)	PF01243.23	Pyridoxamine 5'-phosphate oxidase			6.96617	0.53593	0.969784	0.552629	0.580518	0.985135		9.09277	1.4128	1.63184	0.865766	0.386618	0.999104		4.40131	-1.55033	1.67778	-0.924039	0.355466	0.997932		1.52169	3.14853
67073	K00997	09100 Metabolism	09108 Metabolism of cofactors and vitamins	00770 Pantothenate and CoA biosynthesis [PATH:ko00770]	acpS; holo-[acyl-carrier protein] synthase [EC:2.7.8.7]	NA	GC_00000238	DESpr20G08_bin28	accA_22	Acetyl-coenzyme A carboxylase carboxyl transferase subunit alpha	COG0825	Fatty acid biosynthesis	K01962	acetyl-CoA carboxylase carboxyl transferase subunit alpha [EC:6.4.1.2 2.1.3.15]	M00376|M00082|M00613	3-Hydroxypropionate bi-cycle|Fatty acid biosynthesis, initiation|Anoxygenic photosynthesis in green nonsulfur bacteria	M00376|M00082|M00613	Pathway modules; Energy metabolism; Carbon fixation|Pathway modules; Lipid metabolism; Fatty acid metabolism|Signature modules; Module set; Metabolic capacity	I	Lipid transport and metabolism	COG0825	Acetyl-CoA carboxylase alpha subunit (AccA) (PDB:2F9I)	PF03255.17	Acetyl co-enzyme A carboxylase carboxyltransferase alpha subunit			21.2139	0.637179	0.470209	1.3551	0.175386	0.980051		22.1056	0.658487	0.949265	0.693681	0.487882	0.999104		20.548	0.573871	0.830653	0.690866	0.489649	0.997932		10.9564	-0.318822
67074	K00249	09100 Metabolism	09103 Lipid metabolism	00071 Fatty acid degradation [PATH:ko00071]	ACADM, acd; acyl-CoA dehydrogenase [EC:1.3.8.7]	NA	GC_00000031	DESpr20G08_bin28	mcl1_26	L-malyl-CoA/beta-methylmalyl-CoA lyase	0	0	K08691	malyl-CoA/(S)-citramalyl-CoA lyase [EC:4.1.3.24 4.1.3.25]	M00373|M00376|M00346|M00613	Ethylmalonyl pathway|3-Hydroxypropionate bi-cycle|Formaldehyde assimilation, serine pathway|Anoxygenic photosynthesis in green nonsulfur bacteria	M00373|M00376|M00346|M00613	Pathway modules; Carbohydrate metabolism; Other carbohydrate metabolism|Pathway modules; Energy metabolism; Carbon fixation|Pathway modules; Energy metabolism; Methane metabolism|Signature modules; Module set; Metabolic capacity	G	Carbohydrate transport and metabolism	COG2301	Citrate lyase beta subunit (CitE) (PDB:4ROQ)	PF03328.17	HpcH/HpaI aldolase/citrate lyase family			8.34642	-1.34963	0.908559	-1.48546	0.137421	0.929663		5.92313	-0.64243	1.9478	-0.329823	0.741533	0.999104		11.5921	-1.81635	1.19743	-1.51687	0.129298	0.997932		2.11799	3.62671
67075	K03782	09100 Metabolism	09105 Amino acid metabolism	00360 Phenylalanine metabolism [PATH:ko00360]	katG; catalase-peroxidase [EC:1.11.1.21]	NA	GC_00001056	DESpr20G08_bin28	None	None	0	0	0	0	0	0	0	0	R	General function prediction only	COG3367	Uncharacterized conserved protein, NAD-dependent epimerase/dehydratase family (PDB:2G0T)	PF07755.14	Domain of unknown function (DUF1611_C) P-loop domain			188.127	0.822744	0.687153	1.19732	0.23118	0.980682		230.764	1.21587	0.886854	1.37099	0.170378	0.999104		138.046	-0.0148901	0.609084	-0.0244467	0.980496	0.997932		51.6189	1.47688
67076	K03496	09180 Brite Hierarchies	09182 Protein families: genetic information processing	03036 Chromosome and associated proteins [BR:ko03036]	parA, soj; chromosome partitioning protein	NA	GC_00000554	DESpr20G08_bin28	ycjG_23	L-Ala-D/L-Glu epimerase	COG4948	Non-phosphorylated Entner-Doudoroff pathway	K19802	L-Ala-D/L-Glu epimerase [EC:5.1.1.20]	0	0	0	0	M|R	Cell wall/membrane/envelope biogenesis|General function prediction only	COG4948	L-alanine-DL-glutamate epimerase or related enzyme of enolase superfamily (RspA) (PDB:1BKH)	PF13378.9	Enolase C-terminal domain-like			38.1384	0.45715	0.512997	0.891135	0.372857	0.985135		40.6007	0.777232	0.84973	0.914681	0.360359	0.999104		35.8637	-0.0392223	0.713403	-0.0549791	0.956155	0.997932		10.617	1.87172
67077	K03529	09180 Brite Hierarchies	09182 Protein families: genetic information processing	03036 Chromosome and associated proteins [BR:ko03036]	smc; chromosome segregation protein	NA	GC_00000143	DESpr20G08_bin28	dat_26	D-alanine aminotransferase	COG0115	Isoleucine, leucine, valine biosynthesis	K00824	D-alanine transaminase [EC:2.6.1.21]	0	0	0	0	E|H	Amino acid transport and metabolism|Coenzyme transport and metabolism	COG0115	Branched-chain amino acid aminotransferase/4-amino-4-deoxychorismate lyase (IlvE) (PDB:1A3G)	PF01063.22	Amino-transferase class IV			34.8801	0.740599	0.388157	1.90799	0.0563929	0.712601		30.9789	0.69285	0.836831	0.827945	0.407701	0.999104		40.6126	0.755396	0.643183	1.17447	0.240209	0.997932		13.821	-0.0608461
67078	K15600	09130 Environmental Information Processing	09131 Membrane transport	02010 ABC transporters [PATH:ko02010]	thiZ; putative hydroxymethylpyrimidine transport system ATP-binding protein	NA	GC_00004036	DESpr20G08_bin28	None	None	0	0	0	0	0	0	0	0	0	0	0	0	PF00691.23	OmpA family			32.4687	0.759965	0.572767	1.32683	0.184565	0.980051		36.739	1.86865	0.816406	2.28887	0.022087	0.448455		27.8199	-0.74885	0.772083	-0.969909	0.332092	0.997932		4.93323	3.25203
67079	0	#N/A	#N/A	#N/A	#N/A	NA	GC_00003634	DESpr20G08_bin28	None	None	0	0	0	0	0	0	0	0	L	Replication, recombination and repair	COG3743	Predicted 5' DNA nuclease, flap endonuclease-1-like, helix-3-turn-helix (H3TH) domain (H3TH)	0	0			4.25809	0.562021	1.06491	0.527764	0.597663	NA		3.31308	2.05265	2.3726	0.865148	0.386958	0.999104		5.55054	-0.324577	1.63431	-0.198602	0.842574	0.997932		0.343475	1.01455
67080	0	#N/A	#N/A	#N/A	#N/A	NA	GC_00000156	DESpr20G08_bin28	None	None	0	0	K09948	uncharacterized protein	0	0	0	0	S	Function unknown	COG3492	Uncharacterized conserved protein, DUF1244 family (PDB:2O35)	PF06844.14	Protein of unknown function (DUF1244)			1.65759	-1.1702	1.56301	-0.748686	0.454046	NA		NA	NA	NA	NA	NA	NA		3.50452	-1.03287	1.78917	-0.577292	0.563742	NA		#N/A	#N/A
67081	K00883	09100 Metabolism	09101 Carbohydrate metabolism	00052 Galactose metabolism [PATH:ko00052]	dgoK; 2-dehydro-3-deoxygalactonokinase [EC:2.7.1.58]	NA	GC_00001331	DESpr20G08_bin28	None	None	0	0	0	0	0	0	0	0	E	Amino acid transport and metabolism	COG3931	Predicted N-formylglutamate amidohydrolase (HutG2) (PDB:2ODF)	PF05013.15	N-formylglutamate amidohydrolase			5.74611	0.841074	0.774821	1.08551	0.277697	0.980682		4.0408	-0.263971	1.9335	-0.136525	0.891406	0.999104		8.01536	1.59141	1.25278	1.2703	0.203977	0.997932		1.26413	2.88465
67082	K00058	09100 Metabolism	09102 Energy metabolism	00680 Methane metabolism [PATH:ko00680]	serA, PHGDH; D-3-phosphoglycerate dehydrogenase / 2-oxoglutarate reductase [EC:1.1.1.95 1.1.1.399]	NA	GC_00000129	DESpr20G08_bin28	ttuE_21	Pyruvate kinase	COG0469	Glycolysis	K00873	pyruvate kinase [EC:2.7.1.40]	M00001|M00002|M00049|M00050	Glycolysis (Embden-Meyerhof pathway), glucose => pyruvate|Glycolysis, core module involving three-carbon compounds|Adenine ribonucleotide biosynthesis, IMP => ADP,ATP|Guanine ribonucleotide biosynthesis IMP => GDP,GTP	M00001|M00002|M00049|M00050	Pathway modules; Carbohydrate metabolism; Central carbohydrate metabolism|Pathway modules; Carbohydrate metabolism; Central carbohydrate metabolism|Pathway modules; Nucleotide metabolism; Purine metabolism|Pathway modules; Nucleotide metabolism; Purine metabolism	G	Carbohydrate transport and metabolism	COG0469	Pyruvate kinase (PykF) (PDB:6QXL)	PF00224.24	Pyruvate kinase, barrel domain			46.6131	0.486966	0.367395	1.32546	0.18502	0.980051		42.4772	0.674298	0.777658	0.867087	0.385894	0.999104		52.8249	0.271556	0.561091	0.483978	0.628402	0.997932		16.649	0.323049
67083	0	#N/A	#N/A	#N/A	#N/A	NA	GC_00003627	DESpr20G08_bin28	None	None	0	0	0	0	0	0	0	0	0	0	0	0	0	0			3.03452	0.0597468	1.29498	0.0461373	0.963201	NA		3.61004	-0.234509	2.60718	-0.0899473	0.928329	0.999104		2.44722	0.61094	2.13516	0.286132	0.774777	NA		2.46359	-0.459246
67084	K03798	09180 Brite Hierarchies	09181 Protein families: metabolism	01002 Peptidases and inhibitors [BR:ko01002]	ftsH, hflB; cell division protease FtsH [EC:3.4.24.-]	NA	GC_00000402	DESpr20G08_bin28	rpmI_22	50S ribosomal protein L35	COG0291	Ribosome 50S subunit	K02916	large subunit ribosomal protein L35	0	0	0	0	J	Translation, ribosomal structure and biogenesis	COG0291	Ribosomal protein L35 (RpmI) (PDB:1VS6) (PUBMED:28373563)	PF01632.22	Ribosomal protein L35			54.667	-0.486078	0.404895	-1.2005	0.229944	0.980682		54.1712	-0.70552	0.731261	-0.9648	0.334645	0.999104		56.904	-0.279777	0.598114	-0.467765	0.639953	0.997932		40.3455	-0.174436
67085	K01783	09100 Metabolism	09101 Carbohydrate metabolism	00030 Pentose phosphate pathway [PATH:ko00030]	rpe, RPE; ribulose-phosphate 3-epimerase [EC:5.1.3.1]	NA	GC_00000679	DESpr20G08_bin28	rplT_20	50S ribosomal protein L20	COG0292	Ribosome 50S subunit	K02887	large subunit ribosomal protein L20	0	0	0	0	J	Translation, ribosomal structure and biogenesis	COG0292	Ribosomal protein L20 (RplT) (PDB:1VS6) (PUBMED:30270044)	PF00453.21	Ribosomal protein L20			48.9053	-0.811284	0.477896	-1.69762	0.0895802	0.821683		44.7231	-1.51935	0.843843	-1.80051	0.07178	0.827407		55.8187	-0.229631	0.589858	-0.389298	0.697056	0.997932		24.5558	1.61282
67086	K09457	09100 Metabolism	09108 Metabolism of cofactors and vitamins	00790 Folate biosynthesis [PATH:ko00790]	queF; 7-cyano-7-deazaguanine reductase [EC:1.7.1.13]	NA	GC_00003471	DESpr20G08_bin28	None	None	0	0	0	0	0	0	0	0	O	Posttranslational modification, protein turnover, chaperones	COG1404	Serine protease, subtilisin family (AprE) (PDB:1SCJ)	PF00082.25	Subtilase family			5.44816	1.25414	0.802427	1.56294	0.118067	0.905511		6.25259	1.62373	1.62905	0.996735	0.318893	0.999104		4.55398	0.664672	1.60005	0.415407	0.677844	0.997932		0.872972	2.35131
67087	K13002	09180 Brite Hierarchies	09181 Protein families: metabolism	01003 Glycosyltransferases [BR:ko01003]	wbyL; glycosyltransferase [EC:2.4.1.-]	NA	GC_00003615	DESpr20G08_bin28	None	None	0	0	0	0	0	0	0	0	0	0	0	0	0	0			0.249479	-1.24536	3.5159	-0.354209	0.723182	NA		0.451938	-2.21325	4.88976	-0.452631	0.650815	NA		NA	NA	NA	NA	NA	NA		0.27667	0.681759
67088	0	#N/A	#N/A	#N/A	#N/A	NA	GC_00001878	DESpr20G08_bin28	lpxL_29	Lipid A biosynthesis lauroyltransferase	COG1560	Lipid A biosynthesis	K02517	Kdo2-lipid IVA lauroyltransferase/acyltransferase [EC:2.3.1.241 2.3.1.-]	M00060|M00866	KDO2-lipid A biosynthesis, Raetz pathway, LpxL-LpxM type|KDO2-lipid A biosynthesis, Raetz pathway, non-LpxL-LpxM type	M00060|M00866	Pathway modules; Glycan metabolism; Lipopolysaccharide metabolism|Pathway modules; Glycan metabolism; Lipopolysaccharide metabolism	I	Lipid transport and metabolism	COG1560	Palmitoleoyl-ACP: Kdo2-lipid-IV acyltransferase (lipid A biosynthesis) (LpxP) (PDB:5F2T) (PUBMED:11830595)	PF03279.16	Bacterial lipid A biosynthesis acyltransferase			5.11827	1.17848	1.10599	1.06554	0.286631	0.980682		5.5954	0.147458	1.99293	0.0739903	0.941018	0.999104		4.58577	3.58575	1.8845	1.90276	0.057072	0.997932		1.61234	3.23238
67089	K02113	09100 Metabolism	09102 Energy metabolism	00190 Oxidative phosphorylation [PATH:ko00190]	ATPF1D, atpH; F-type H+-transporting ATPase subunit delta	NA	GC_00000615	DESpr20G08_bin28	pheS_20	Phenylalanine--tRNA ligase alpha subunit	COG0016	Aminoacyl-tRNA synthetases	K01889	phenylalanyl-tRNA synthetase alpha chain [EC:6.1.1.20]	0	0	0	0	J	Translation, ribosomal structure and biogenesis	COG0016	Phenylalanyl-tRNA synthetase alpha subunit (PheS) (PDB:3L4G)	PF01409.23	tRNA synthetases class II core domain (F)			26.8083	-0.136067	0.488806	-0.278367	0.780731	0.990759		23.9984	-0.232174	1.01533	-0.228669	0.819126	0.999104		30.8562	-0.0949733	0.691138	-0.137416	0.890702	0.997932		8.06725	4.02061
67090	0	#N/A	#N/A	#N/A	#N/A	NA	GC_00003645	DESpr20G08_bin28	ipuF_7	Gamma-glutamyl-L-1-hydroxyisopropylamide hydrolase	COG0518	Purine biosynthesis	K01951	GMP synthase (glutamine-hydrolysing) [EC:6.3.5.2]	M00050	Guanine ribonucleotide biosynthesis IMP => GDP,GTP	M00050	Pathway modules; Nucleotide metabolism; Purine metabolism	F	Nucleotide transport and metabolism	COG0518	GMP synthase, glutamine amidotransferase domain (GuaA1) (PDB:4WIM)	PF00117.31	Glutamine amidotransferase class-I			3.41895	0.41455	1.0616	0.390495	0.696171	NA		1.9999	1.00322	2.97793	0.336886	0.736203	NA		5.29678	0.202163	1.46667	0.137838	0.890368	0.997932		0.367319	1.10429
67091	K01868	09120 Genetic Information Processing	09122 Translation	00970 Aminoacyl-tRNA biosynthesis [PATH:ko00970]	TARS, thrS; threonyl-tRNA synthetase [EC:6.1.1.3]	NA	GC_00000066	DESpr20G08_bin28	pheT_24	Phenylalanine--tRNA ligase beta subunit	COG0072|COG0073	Aminoacyl-tRNA synthetases	K01890	phenylalanyl-tRNA synthetase beta chain [EC:6.1.1.20]	0	0	0	0	J|J	Translation, ribosomal structure and biogenesis|Translation, ribosomal structure and biogenesis	COG0072|COG0073	Phenylalanyl-tRNA synthetase beta subunit (PheT) (PDB:3L4G)|tRNA-binding EMAP/Myf domain (EMAP) (PDB:1MKH)	PF03483.20	B3/4 domain			39.1489	-0.299502	0.43234	-0.692748	0.488468	0.985135		36.5656	-0.512713	0.857921	-0.597622	0.550092	0.999104		43.4016	-0.0958027	0.617656	-0.155107	0.876737	0.997932		15.0625	2.16877
67092	K00820	09100 Metabolism	09101 Carbohydrate metabolism	00520 Amino sugar and nucleotide sugar metabolism [PATH:ko00520]	glmS, GFPT; glutamine---fructose-6-phosphate transaminase (isomerizing) [EC:2.6.1.16]	NA	GC_00000843	DESpr20G08_bin28	lrp_82	Leucine-responsive regulatory protein	0	0	K03719	Lrp/AsnC family transcriptional regulator, leucine-responsive regulatory protein	0	0	0	0	K	Transcription	COG1522	DNA-binding transcriptional regulator, Lrp family (Lrp) (PDB:1I1G)	PF01037.24	Lrp/AsnC ligand binding domain			11.5526	1.17622	0.790193	1.48852	0.136615	0.929663		12.7745	1.13814	1.40748	0.808638	0.418723	0.999104		10.4063	1.23938	1.16922	1.06001	0.289139	0.997932		3.61005	0.717943
67093	0	#N/A	#N/A	#N/A	#N/A	NA	GC_00000022	DESpr20G08_bin28	rpsU_24	30S ribosomal protein S21	COG0828	Ribosome 30S subunit	K02970	small subunit ribosomal protein S21	0	0	0	0	J	Translation, ribosomal structure and biogenesis	COG0828	Ribosomal protein S21 (RpsU) (PDB:4V4H)	PF01165.23	Ribosomal protein S21			87.4594	-0.0173657	0.562873	-0.0308518	0.975388	0.996813		93.6039	0.373856	0.667269	0.560278	0.57529	0.999104		81.4141	-0.639218	0.734004	-0.870864	0.383828	0.997932		52.3898	-0.308844
67094	K03320	09180 Brite Hierarchies	09183 Protein families: signaling and cellular processes	02000 Transporters [BR:ko02000]	amt, AMT, MEP; ammonium transporter, Amt family	NA	GC_00001171	DESpr20G08_bin28	None	None	0	0	K18587	ubiquinone biosynthesis protein COQ9	0	0	0	0	H	Coenzyme transport and metabolism	COG5590	Ubiquinone biosynthesis protein COQ9	PF08511.14	COQ9			18.7112	-0.163157	0.521255	-0.313007	0.754275	0.990759		19.08	0.405644	1.02703	0.394966	0.692868	0.999104		18.5965	-0.936772	0.849852	-1.10228	0.270341	0.997932		9.46007	0.0564255
67095	K03110	09120 Genetic Information Processing	09123 Folding, sorting and degradation	03060 Protein export [PATH:ko03060]	ftsY; fused signal recognition particle receptor	NA	GC_00000515	DESpr20G08_bin28	ppsC_29	Phthiocerol synthesis polyketide synthase type I PpsC	0	0	K00344	NADPH:quinone reductase [EC:1.6.5.5]	0	0	0	0	C|R	Energy production and conversion|General function prediction only	COG0604	NADPH:quinone reductase or related Zn-dependent oxidoreductase (Qor) (PDB:2VCY)	PF00107.29	Zinc-binding dehydrogenase			18.2083	0.920412	0.542092	1.69789	0.0895288	0.821683		18.203	0.807794	1.08961	0.741358	0.458476	0.999104		18.4445	0.99258	0.862719	1.15053	0.249927	0.997932		9.82315	-0.605478
67096	K01714	09100 Metabolism	09105 Amino acid metabolism	00300 Lysine biosynthesis [PATH:ko00300]	dapA; 4-hydroxy-tetrahydrodipicolinate synthase [EC:4.3.3.7]	NA	GC_00000094	DESpr20G08_bin28	None	None	0	0	K09987	uncharacterized protein	0	0	0	0	S	Function unknown	COG3820	Uncharacterized conserved protein, DUF1013 family	PF06242.14	Transcriptional cell cycle regulator TrcR			26.9585	-0.582704	0.552858	-1.05398	0.29189	0.98404		24.6694	-1.87645	0.935896	-2.00498	0.0449651	0.662974		30.6889	0.4705	0.752449	0.625291	0.53178	0.997932		25.5363	-0.379316
67097	K05515	09100 Metabolism	09107 Glycan biosynthesis and metabolism	00550 Peptidoglycan biosynthesis [PATH:ko00550]	mrdA; penicillin-binding protein 2 [EC:3.4.16.4]	NA	GC_00000090	DESpr20G08_bin28	recR_24	Recombination protein RecR	0	0	K06187	recombination protein RecR	0	0	0	0	L	Replication, recombination and repair	COG0353	Recombinational DNA repair protein RecR (RecR) (PDB:2JGR) (PUBMED:26337406)	PF13662.9	Toprim domain			3.22909	0.713938	1.09023	0.654848	0.512565	NA		3.68101	-0.529926	2.03831	-0.259983	0.794877	0.999104		2.76327	3.73011	2.35644	1.58294	0.113434	NA		1.21645	2.83148
67098	K00573	09190 Not Included in Pathway or Brite	09191 Unclassified: metabolism	99980 Enzymes with EC numbers	E2.1.1.77, pcm; protein-L-isoaspartate(D-aspartate) O-methyltransferase [EC:2.1.1.77]	NA	GC_00000092	DESpr20G08_bin28	ybaB_21	Nucleoid-associated protein YbaB	0	0	K09747	uncharacterized protein	0	0	0	0	K	Transcription	COG0718	DNA-binding nucleoid-associated protein YbaB/EfbC (YbaB) (PDB:1J8B) (PUBMED:19594923;22544270)	PF02575.19	YbaB/EbfC DNA-binding family			6.49192	1.26122	0.838287	1.50452	0.132447	0.928006		6.93418	0.890982	1.60115	0.556463	0.577894	0.999104		6.1555	1.80229	1.49431	1.20611	0.227776	0.997932		1.35478	2.98611
67099	K06878	09190 Not Included in Pathway or Brite	09194 Poorly characterized	99996 General function prediction only	K06878; tRNA-binding protein	NA	GC_00000212	DESpr20G08_bin28	ruvB_33	Holliday junction ATP-dependent DNA helicase RuvB	0	0	K02343	DNA polymerase III subunit gamma/tau [EC:2.7.7.7]	0	0	0	0	L	Replication, recombination and repair	COG2812	DNA polymerase III, gamma/tau subunits (DnaX) (PDB:1A5T)	PF12169.11	DNA polymerase III subunits gamma and tau domain III			21.5507	0.237765	0.508518	0.467564	0.640096	0.985135		21.7491	0.338919	1.02937	0.32925	0.741966	0.999104		21.774	0.116364	0.788685	0.147542	0.882704	0.997932		8.33151	1.03425
67100	0	#N/A	#N/A	#N/A	#N/A	NA	GC_00001317	DESpr20G08_bin28	nudC_24	NADH pyrophosphatase	0	0	K03426	NAD+ diphosphatase [EC:3.6.1.22]	0	0	0	0	F	Nucleotide transport and metabolism	COG2816	NADH pyrophosphatase NudC, Nudix superfamily (NPY1)	PF09296.14	NADH pyrophosphatase-like rudimentary NUDIX domain			5.52318	0.524367	1.02397	0.512094	0.608585	0.985135		3.03759	0.283346	2.77009	0.102288	0.918528	NA		8.77178	0.647548	1.17586	0.550701	0.581839	0.997932		0.830011	2.27372
67101	K07231	09190 Not Included in Pathway or Brite	09193 Unclassified: signaling and cellular processes	99994 Others	K07231; putative iron-regulated protein	NA	GC_00003626	DESpr20G08_bin28	None	None	0	0	0	0	0	0	0	0	0	0	0	0	0	0			1.39006	0.0898431	2.00709	0.0447628	0.964296	NA		2.11614	-0.589112	3.13653	-0.187823	0.851015	NA		0.545809	2.84441	4.89762	0.580773	0.561394	NA		0.68695	2.01009
67102	K07396	09190 Not Included in Pathway or Brite	09192 Unclassified: genetic information processing	99975 Protein processing	K07396; putative protein-disulfide isomerase	NA	GC_00000209	DESpr20G08_bin28	pheA_22	Bifunctional chorismate mutase/prephenate dehydratase	COG0077	Aromatic amino acid biosynthesis	K04518	prephenate dehydratase [EC:4.2.1.51]	M00024	Phenylalanine biosynthesis, chorismate => phenylpyruvate => phenylalanine	M00024	Pathway modules; Amino acid metabolism; Aromatic amino acid metabolism	E	Amino acid transport and metabolism	COG0077	Prephenate dehydratase (PheA2) (PDB:1PHZ)	PF00800.21	Prephenate dehydratase			8.7599	-0.316394	0.765172	-0.413493	0.679245	0.990759		6.40556	-1.07647	1.75521	-0.613302	0.539676	0.999104		12.037	0.129311	1.0206	0.1267	0.899178	0.997932		3.69597	0.778331
67103	K16899	09180 Brite Hierarchies	09182 Protein families: genetic information processing	03400 DNA repair and recombination proteins [BR:ko03400]	addB; ATP-dependent helicase/nuclease subunit B [EC:3.1.-.- 3.6.4.12]	NA	GC_00003404	DESpr20G08_bin28	cycM_23	Cytochrome c-552	0	0	K08738	cytochrome c	0	0	0	0	C	Energy production and conversion	COG3474	Cytochrome c2 (Cyc7) (PDB:1YEA)	PF00034.24	Cytochrome c			36.783	-0.731747	0.503383	-1.45366	0.146041	0.952691		35.1424	-0.822365	0.97069	-0.847197	0.396885	0.999104		39.8034	-0.694354	0.624055	-1.11265	0.265859	0.997932		34.7966	-0.772155
67104	K01726	09190 Not Included in Pathway or Brite	09191 Unclassified: metabolism	99980 Enzymes with EC numbers	GAMMACA; gamma-carbonic anhydrase [EC:4.2.1.-]	ID=DESpr20G08_bin_28-c_000000000003_94	GC_00001914	DESpr20G08_bin28	None	None	0	0	K13893	microcin C transport system substrate-binding protein	0	0	0	0	E	Amino acid transport and metabolism	COG4166	ABC-type oligopeptide transport system, periplasmic component (OppA) (PDB:1B05)	PF00496.25	Bacterial extracellular solute-binding proteins, family 5 Middle			55.7525	0.0937882	0.333963	0.280834	0.778838	0.990759		45.3671	0.0224365	0.736962	0.0304446	0.975712	0.999104		70.0049	0.129868	0.508187	0.255551	0.798297	0.997932		26.5685	-0.0589919
67105	K03790	09180 Brite Hierarchies	09182 Protein families: genetic information processing	03009 Ribosome biogenesis [BR:ko03009]	rimJ; [ribosomal protein S5]-alanine N-acetyltransferase [EC:2.3.1.267]	ID=DESpr20G08_bin_28-c_000000000003_95	GC_00000174	DESpr20G08_bin28	yejB_23	Inner membrane ABC transporter permease protein YejB	0	0	K13894	microcin C transport system permease protein	0	0	0	0	Q	Secondary metabolites biosynthesis, transport and catabolism	COG4174	ABC-type microcin C transport system, permease component YejB (YejB) (PUBMED:17873039)	PF00528.25	Binding-protein-dependent transport system inner membrane component			11.1774	-0.0711527	0.647136	-0.10995	0.912449	0.995248		10.9639	0.83591	1.28531	0.650355	0.515463	0.999104		11.6262	-1.2168	1.06383	-1.14379	0.252709	0.997932		2.75316	2.27706
67106	K03569	09180 Brite Hierarchies	09182 Protein families: genetic information processing	03036 Chromosome and associated proteins [BR:ko03036]	mreB; rod shape-determining protein MreB and related proteins	NA	GC_00000105	DESpr20G08_bin28	yejE_23	Inner membrane ABC transporter permease protein YejE	0	0	K13895	microcin C transport system permease protein	0	0	0	0	Q	Secondary metabolites biosynthesis, transport and catabolism	COG4239	ABC-type microcin C transport system, permease component YejE (YejE)	PF00528.25	Binding-protein-dependent transport system inner membrane component			11.3616	-0.838455	0.646955	-1.296	0.194975	0.980051		12.6993	-0.9818	1.28975	-0.761235	0.446517	0.999104		10.0442	-0.739128	1.09901	-0.672538	0.501242	0.997932		10.9119	-0.366549
67107	K03499	09180 Brite Hierarchies	09183 Protein families: signaling and cellular processes	02000 Transporters [BR:ko02000]	trkA, ktrA; trk system potassium uptake protein	NA	GC_00000041	DESpr20G08_bin28	yejF_26	putative ABC transporter ATP-binding protein YejF	0	0	K13896	microcin C transport system ATP-binding protein	0	0	0	0	Q	Secondary metabolites biosynthesis, transport and catabolism	COG4172	ABC-type microcin C transport system, duplicated ATPase component YejF (YejF) (PUBMED:17873039)	PF00005.30	ABC transporter			8.14062	-0.130384	1.02248	-0.127518	0.898531	0.995248		7.34378	0.257555	1.81223	0.142121	0.886985	0.999104		9.38252	-0.476404	1.42678	-0.333902	0.738454	0.997932		2.36094	2.04341
67108	0	#N/A	#N/A	#N/A	#N/A	NA	GC_00003727	DESpr20G08_bin28	None	None	0	0	K16165	fumarylpyruvate hydrolase [EC:3.7.1.20]	0	0	0	0	Q	Secondary metabolites biosynthesis, transport and catabolism	COG0179	2-keto-4-pentenoate hydratase/2-oxohepta-3-ene-1,7-dioic acid hydratase (catechol pathway) (YcgM) (PDB:1GTT)	PF01557.21	Fumarylacetoacetate (FAA) hydrolase family			3.3481	-0.304956	1.06522	-0.286285	0.77466	NA		4.08833	-0.500031	2.14945	-0.232632	0.816047	0.999104		2.48342	-0.125543	2.09497	-0.0599259	0.952215	NA		1.40247	3.03398
67109	K21826	09180 Brite Hierarchies	09182 Protein families: genetic information processing	03000 Transcription factors [BR:ko03000]	gbdR; AraC family transcriptional regulator, glycine betaine-responsive activator	NA	GC_00000638	DESpr20G08_bin28	None	None	0	0	K07258	serine-type D-Ala-D-Ala carboxypeptidase (penicillin-binding protein 5/6) [EC:3.4.16.4]	0	0	0	0	M	Cell wall/membrane/envelope biogenesis	COG1686	D-alanyl-D-alanine carboxypeptidase (DacC) (PDB:1HD8)	PF00768.23	D-alanyl-D-alanine carboxypeptidase			15.8089	0.139421	0.496604	0.280748	0.778904	0.990759		12.3051	0.408736	1.19084	0.343233	0.731423	0.999104		20.5657	-0.071508	0.810806	-0.0881937	0.929723	0.997932		5.87535	0.100137
67110	K15580	09130 Environmental Information Processing	09131 Membrane transport	02010 ABC transporters [PATH:ko02010]	oppA, mppA; oligopeptide transport system substrate-binding protein	NA	GC_00003100	DESpr20G08_bin28	None	None	0	0	0	0	0	0	0	0	H	Coenzyme transport and metabolism	COG1011	FMN and 5-amino-6-(5-phospho-D-ribitylamino)uracil phosphatase YigB, HAD superfamily (riboflavin biosynthesis) (YigB) (PDB:4JB3) (PUBMED:24123841)	PF13419.9	Haloacid dehalogenase-like hydrolase			5.80285	-0.156212	1.02817	-0.151932	0.879241	0.994758		2.20243	0.615651	3.11604	0.197575	0.843378	NA		10.4601	-0.34136	1.06916	-0.319278	0.749516	0.997932		0.457967	1.4274
67111	K03466	09180 Brite Hierarchies	09182 Protein families: genetic information processing	03036 Chromosome and associated proteins [BR:ko03036]	ftsK, spoIIIE; DNA segregation ATPase FtsK/SpoIIIE, S-DNA-T family	NA	GC_00000126	DESpr20G08_bin28	clpS_23	ATP-dependent Clp protease adapter protein ClpS	0	0	K06891	ATP-dependent Clp protease adaptor protein ClpS	0	0	0	0	O	Posttranslational modification, protein turnover, chaperones	COG2127	ATP-dependent Clp protease adapter protein ClpS (ClpS) (PDB:1LZW)	PF02617.20	ATP-dependent Clp protease adaptor protein ClpS			6.03061	-0.675657	0.782997	-0.862911	0.388186	0.985135		3.46676	-0.380527	2.08361	-0.182629	0.855089	0.999104		9.39782	-0.815803	1.15394	-0.706975	0.479582	0.997932		5.30183	-1.9231
67112	K00992	09100 Metabolism	09101 Carbohydrate metabolism	00520 Amino sugar and nucleotide sugar metabolism [PATH:ko00520]	murU; N-acetyl-alpha-D-muramate 1-phosphate uridylyltransferase [EC:2.7.7.99]	NA	GC_00003065	DESpr20G08_bin28	rsmC_21	Ribosomal RNA small subunit methyltransferase C	COG2813	16S rRNA modification	K00564	16S rRNA (guanine1207-N2)-methyltransferase [EC:2.1.1.172]	0	0	0	0	J	Translation, ribosomal structure and biogenesis	COG2813	16S rRNA G1207 methylase RsmC (RsmC) (PDB:1DUS)	PF05175.17	Methyltransferase small domain			6.15442	-0.71334	0.879046	-0.811493	0.417082	0.985135		5.45273	-0.0809497	1.79242	-0.0451621	0.963978	0.999104		7.20205	-1.45198	1.46513	-0.991021	0.321675	0.997932		4.45009	-0.845183
67113	K00645	09100 Metabolism	09103 Lipid metabolism	00061 Fatty acid biosynthesis [PATH:ko00061]	fabD, MCAT, MCT1; [acyl-carrier-protein] S-malonyltransferase [EC:2.3.1.39]	NA	GC_00000229	DESpr20G08_bin28	fabG_127	3-oxoacyl-[acyl-carrier-protein] reductase FabG	COG1028	Fatty acid biosynthesis	K00076	7-alpha-hydroxysteroid dehydrogenase [EC:1.1.1.159]	0	0	0	0	I	Lipid transport and metabolism	COG1028	NAD(P)-dependent dehydrogenase, short-chain alcohol dehydrogenase family (FabG) (PDB:6L1H)	PF13561.9	Enoyl-(Acyl carrier protein) reductase			19.6091	-0.138153	0.546908	-0.252607	0.800572	0.991636		15.1111	-0.610073	1.14621	-0.532251	0.594552	0.999104		25.8039	0.185804	0.785725	0.236474	0.813065	0.997932		6.6487	1.94392
67114	K03076	09120 Genetic Information Processing	09123 Folding, sorting and degradation	03060 Protein export [PATH:ko03060]	secY; preprotein translocase subunit SecY	NA	GC_00000650	DESpr20G08_bin28	hemF_20	Oxygen-dependent coproporphyrinogen-III oxidase	COG0408	Heme biosynthesis	K00228	coproporphyrinogen III oxidase [EC:1.3.3.3]	M00868|M00121	Heme biosynthesis, animals and fungi, glycine => heme|Heme biosynthesis, plants and bacteria, glutamate => heme	M00868|M00121	Pathway modules; Metabolism of cofactors and vitamins; Cofactor and vitamin metabolism|Pathway modules; Metabolism of cofactors and vitamins; Cofactor and vitamin metabolism	H	Coenzyme transport and metabolism	COG0408	Coproporphyrinogen-III oxidase HemH, oxygen-dependent (HemF) (PDB:3E8J)	PF01218.21	Coproporphyrinogen III oxidase			12.5451	0.504546	0.642761	0.784966	0.432473	0.985135		10.0616	-0.0906739	1.40515	-0.0645298	0.948548	0.999104		15.9089	0.936379	0.940092	0.99605	0.319226	0.997932		8.85007	-1.01043
67115	0	#N/A	#N/A	#N/A	#N/A	NA	GC_00009485	DESpr20G08_bin28	None	None	0	0	0	0	0	0	0	0	0	0	0	0	0	0			1.00156	-3.311	2.14236	-1.54549	0.122227	NA		1.28551	-3.72645	4.26481	-0.873767	0.382245	NA		0.712285	-2.73102	4.14458	-0.658938	0.509936	NA		0.68695	2.01009
67116	K15270	09180 Brite Hierarchies	09183 Protein families: signaling and cellular processes	02000 Transporters [BR:ko02000]	sam; S-adenosylmethionine uptake transporter	NA	GC_00012106	DESpr20G08_bin28	None	None	0	0	0	0	0	0	0	0	0	0	0	0	0	0			0.232489	1.75642	3.52665	0.498041	0.618455	NA		0.415314	2.3972	4.92065	0.487171	0.626137	NA		NA	NA	NA	NA	NA	NA		#N/A	#N/A
67117	K01673	09100 Metabolism	09102 Energy metabolism	00910 Nitrogen metabolism [PATH:ko00910]	cynT, can; carbonic anhydrase [EC:4.2.1.1]	NA	GC_00000854	DESpr20G08_bin28	None	None	0	0	K03937	NADH dehydrogenase (ubiquinone) Fe-S protein 4	M00143	NADH dehydrogenase (ubiquinone) Fe-S protein/flavoprotein complex, mitochondria	M00143	Pathway modules; Energy metabolism; ATP synthesis	0	0	0	0	PF04800.15	NADH dehydrogenase ubiquinone Fe-S protein 4			22.8589	-0.0594554	0.46839	-0.126936	0.898991	0.995248		22.9481	-0.124671	0.981763	-0.126987	0.89895	0.999104		23.3158	-0.0484573	0.761165	-0.063662	0.949239	0.997932		9.08675	1.56303
67118	K09461	09100 Metabolism	09111 Xenobiotics biodegradation and metabolism	00627 Aminobenzoate degradation [PATH:ko00627]	E1.14.13.40; anthraniloyl-CoA monooxygenase [EC:1.14.13.40]	NA	GC_00002386	DESpr20G08_bin28	None	None	0	0	K07795	putative tricarboxylic transport membrane protein	0	0	0	0	C	Energy production and conversion	COG3181	Tripartite-type tricarboxylate transporter, extracytoplasmic receptor component TctC (TctC) (PDB:2DVZ)	PF03401.17	Tripartite tricarboxylate transporter family receptor			376.961	0.257648	0.312597	0.824218	0.409816	0.985135		360.942	0.694864	0.514753	1.3499	0.177049	0.999104		405.116	-0.237294	0.35871	-0.661521	0.508278	0.997932		83.4376	4.42518
67119	0	#N/A	#N/A	#N/A	#N/A	NA	GC_00004023	DESpr20G08_bin28	None	None	0	0	K07794	putative tricarboxylic transport membrane protein	0	0	0	0	0	0	0	0	PF07331.14	Tripartite tricarboxylate transporter TctB family			21.9106	0.682148	0.573206	1.19006	0.234024	0.980682		25.714	0.84227	0.982202	0.857532	0.391151	0.999104		17.4479	0.306229	0.875317	0.349849	0.726452	0.997932		5.35705	4.96752
67120	K08305	09180 Brite Hierarchies	09181 Protein families: metabolism	01011 Peptidoglycan biosynthesis and degradation proteins [BR:ko01011]	mltB; membrane-bound lytic murein transglycosylase B [EC:4.2.2.-]	NA	GC_00002388	DESpr20G08_bin28	None	None	0	0	K07793	putative tricarboxylic transport membrane protein	0	0	0	0	R	General function prediction only	COG3333	TctA family transporter (PUBMED:14499931)	PF01970.19	Tripartite tricarboxylate transporter TctA family			37.2377	0.677774	0.42968	1.57739	0.114706	0.897574		42.0194	0.838112	0.770329	1.08799	0.276598	0.999104		32.0621	0.369694	0.676819	0.546224	0.584912	0.997932		9.42549	3.21209
67121	0	#N/A	#N/A	#N/A	#N/A	NA	GC_00001633	DESpr20G08_bin28	sauS_12	Sulfoacetaldehyde dehydrogenase (acylating)	COG1012	Proline degradation	K15515	sulfoacetaldehyde dehydrogenase [EC:1.2.1.81]	0	0	0	0	I	Lipid transport and metabolism	COG1012	Acyl-CoA reductase or other NAD-dependent aldehyde dehydrogenase (AdhE) (PDB:1A4S)	PF00171.25	Aldehyde dehydrogenase family			21.8789	-0.539889	0.484215	-1.11498	0.26486	0.980682		16.8434	-0.619473	1.10198	-0.562146	0.574017	0.999104		28.7866	-0.483262	0.702913	-0.687513	0.49176	0.997932		5.83886	5.09203
67122	K22081	09100 Metabolism	09102 Energy metabolism	00680 Methane metabolism [PATH:ko00680]	mgsA; methylamine---glutamate N-methyltransferase subunit A [EC:2.1.1.21]	NA	GC_00001762	DESpr20G08_bin28	sauT_16	putative sulfoacetate--CoA ligase	COG0318	Menaquinone biosynthesis	0	0	0	0	0	0	I	Lipid transport and metabolism	COG0318	O-succinylbenzoic acid-CoA ligase MenE or related acyl-CoA synthetase (AMP-forming) (MenE/FadK) (PDB:5EY9) (PUBMED:25151136;27455459)	PF00501.31	AMP-binding enzyme			20.5545	0.129335	0.498137	0.259638	0.795143	0.991636		23.6348	0.188193	0.930783	0.202187	0.83977	0.999104		17.1545	-0.0187529	0.87343	-0.0214704	0.98287	0.997932		6.43989	5.23264
67123	0	#N/A	#N/A	#N/A	#N/A	NA	GC_00004265	DESpr20G08_bin28	None	None	0	0	K07090	uncharacterized protein	0	0	0	0	0	0	0	0	PF01925.22	Sulfite exporter TauE/SafE			6.2004	0.61936	0.759502	0.815482	0.414797	0.985135		5.50752	1.10578	1.70451	0.648739	0.516507	0.999104		7.22163	0.217782	1.33757	0.16282	0.870661	0.997932		0.987464	2.52973
67124	0	#N/A	#N/A	#N/A	#N/A	NA	GC_00004406	DESpr20G08_bin28	None	putative protein	0	0	K00113	glycerol-3-phosphate dehydrogenase subunit C	0	0	0	0	C|C	Energy production and conversion|Energy production and conversion	COG0247|COG0277	Fe-S cluster-containing oxidoreductase, includes glycolate oxidase subunit GlcF (GlpC)|FAD/FMN-containing lactate dehydrogenase/glycolate oxidase (GlcD) (PDB:1AHU)	PF02913.22	FAD linked oxidases, C-terminal domain			24.4048	0.996727	0.584655	1.70481	0.0882293	0.821683		28.8874	1.74759	0.928336	1.8825	0.0597682	0.747889		19.3348	-0.139245	0.869145	-0.160209	0.872717	0.997932		4.24628	3.00854
67125	0	#N/A	#N/A	#N/A	#N/A	NA	GC_00002059	DESpr20G08_bin28	sgaA_38	Serine--glyoxylate aminotransferase	COG0075	Serine biosynthesis	K00830	alanine-glyoxylate transaminase / serine-glyoxylate transaminase / serine-pyruvate transaminase [EC:2.6.1.44 2.6.1.45 2.6.1.51]	M00532|M00346	Photorespiration|Formaldehyde assimilation, serine pathway	M00532|M00346	Pathway modules; Carbohydrate metabolism; Other carbohydrate metabolism|Pathway modules; Energy metabolism; Methane metabolism	E|F	Amino acid transport and metabolism|Nucleotide transport and metabolism	COG0075	Archaeal aspartate aminotransferase or a related aminotransferase, includes purine catabolism protein PucG (PucG) (PDB:3NNK)	PF00266.22	Aminotransferase class-V			39.2849	0.338937	0.45423	0.74618	0.455559	0.985135		36.8277	0.382427	0.872335	0.438394	0.661101	0.999104		43.329	0.286488	0.632293	0.453094	0.650481	0.997932		9.6738	4.3125
67126	K02392	09140 Cellular Processes	09142 Cell motility	02040 Flagellar assembly [PATH:ko02040]	flgG; flagellar basal-body rod protein FlgG	NA	GC_00003453	DESpr20G08_bin28	None	None	0	0	K07090	uncharacterized protein	0	0	0	0	P	Inorganic ion transport and metabolism	COG0730	Sulfite exporter TauE/SafE/YfcA and related permeases, UPF0721 family (TauE) (PUBMED:21183667;22797525)	PF01925.22	Sulfite exporter TauE/SafE			4.87179	-0.573053	1.05905	-0.541102	0.588437	0.985135		2.80871	-4.85369	2.89767	-1.67503	0.0939279	NA		7.61744	0.448458	1.25059	0.358596	0.719897	0.997932		1.53608	3.16971
67127	0	#N/A	#N/A	#N/A	#N/A	NA	GC_00006032	DESpr20G08_bin28	None	None	0	0	0	0	0	0	0	0	K	Transcription	COG1609	DNA-binding transcriptional regulator, LacI/PurR family (PurR) (PDB:1BDH)	PF13377.9	Periplasmic binding protein-like domain			0.673609	1.34159	2.25435	0.59511	0.55177	NA		NA	NA	NA	NA	NA	NA		1.27669	2.53428	3.09214	0.819589	0.412451	NA		#N/A	#N/A
67128	K09689	09130 Environmental Information Processing	09131 Membrane transport	02010 ABC transporters [PATH:ko02010]	kpsT; capsular polysaccharide transport system ATP-binding protein [EC:7.6.2.12]	NA	GC_00001169	DESpr20G08_bin28	None	Solute-binding protein	0	0	K21395	TRAP-type transport system periplasmic protein	0	0	0	0	G	Carbohydrate transport and metabolism	COG1638	TRAP-type C4-dicarboxylate transport system, periplasmic component (DctP) (PDB:2CEX)	PF03480.16	Bacterial extracellular solute-binding protein, family 7			176.861	-0.458223	0.303219	-1.51119	0.130739	0.928006		180.45	-0.371067	0.548757	-0.676196	0.498916	0.999104		176.942	-0.596589	0.408212	-1.46147	0.143887	0.997932		114.43	0.0739535
67129	K04091	09100 Metabolism	09102 Energy metabolism	00920 Sulfur metabolism [PATH:ko00920]	ssuD; alkanesulfonate monooxygenase [EC:1.14.14.5]	NA	GC_00001209	DESpr20G08_bin28	None	None	0	0	K21394	TRAP-type transport system small permease protein	0	0	0	0	Q	Secondary metabolites biosynthesis, transport and catabolism	COG4665	TRAP-type mannitol/chloroaromatic compound transport system, small permease component (FcbT2)	PF04290.15	Tripartite ATP-independent periplasmic transporters, DctQ component			13.2006	-0.0427759	0.567582	-0.0753652	0.939924	0.995248		12.0377	-0.318994	1.27761	-0.249681	0.802834	0.999104		15.0001	0.227288	0.91171	0.249298	0.80313	0.997932		13.7477	-1.36763
67130	0	#N/A	#N/A	#N/A	#N/A	NA	GC_00001208	DESpr20G08_bin28	dctM_133	C4-dicarboxylate TRAP transporter large permease protein DctM	0	0	K11690	C4-dicarboxylate transporter, DctM subunit	0	0	0	0	G	Carbohydrate transport and metabolism	COG1593	TRAP-type C4-dicarboxylate transport system, large permease component (DctQ)	PF06808.15	Tripartite ATP-independent periplasmic transporter, DctM component			18.8914	-0.301816	0.540773	-0.55812	0.576763	0.985135		18.7391	0.520386	1.0155	0.512444	0.60834	0.999104		19.4795	-1.38967	0.855378	-1.62462	0.104243	0.997932		5.8934	1.65121
67131	K00064	09100 Metabolism	09101 Carbohydrate metabolism	00051 Fructose and mannose metabolism [PATH:ko00051]	E1.1.1.122; D-threo-aldose 1-dehydrogenase [EC:1.1.1.122]	NA	GC_00002646	DESpr20G08_bin28	ribN_125	Riboflavin transporter	0	0	K15270	S-adenosylmethionine uptake transporter	0	0	0	0	G|E|R	Carbohydrate transport and metabolism|Amino acid transport and metabolism|General function prediction only	COG0697	Permease of the drug/metabolite transporter (DMT) superfamily (RhaT) (PDB:5I20)	PF00892.23	EamA-like transporter family			5.79906	1.06367	0.83566	1.27285	0.203073	0.980051		6.49168	1.98125	1.62856	1.21657	0.223769	0.999104		5.03041	-0.170718	1.5644	-0.109127	0.913102	0.997932		1.18745	0.671719
67132	K17224	09100 Metabolism	09102 Energy metabolism	00920 Sulfur metabolism [PATH:ko00920]	soxB; S-sulfosulfanyl-L-cysteine sulfohydrolase [EC:3.1.6.20]	NA	GC_00001191	DESpr20G08_bin28	betB_42	NAD/NADP-dependent betaine aldehyde dehydrogenase	COG1012	Proline degradation	K00130	betaine-aldehyde dehydrogenase [EC:1.2.1.8]	M00555	Betaine biosynthesis, choline => betaine	M00555	Pathway modules; Amino acid metabolism; Serine and threonine metabolism	I	Lipid transport and metabolism	COG1012	Acyl-CoA reductase or other NAD-dependent aldehyde dehydrogenase (AdhE) (PDB:1A4S)	PF00171.25	Aldehyde dehydrogenase family			10.0371	0.49989	0.731086	0.683764	0.494125	0.985135		13.4457	0.634211	1.19399	0.531168	0.595303	0.999104		6.06104	0.106838	1.42176	0.0751447	0.9401	0.997932		2.93855	4.10346
67133	K07301	09180 Brite Hierarchies	09183 Protein families: signaling and cellular processes	02000 Transporters [BR:ko02000]	yrbG; cation:H+ antiporter	NA	GC_00001135	DESpr20G08_bin28	pccR_22	Propionyl-CoA carboxylase regulator	0	0	K21686	XRE family transcriptional regulator, fatty acid utilization regulator	0	0	0	0	K|R	Transcription|General function prediction only	COG1396|COG3800	Transcriptional regulator, contains XRE-family HTH domain (HipB) (PDB:1ADR)|Predicted transcriptional regulator (PDB:6CYJ)	PF09856.12	Short-chain fatty acyl coenzyme A regulators			11.4654	-0.0671748	0.781651	-0.0859396	0.931514	0.995248		9.9389	-0.686886	1.39953	-0.490798	0.62357	0.999104		13.6807	0.437015	1.17357	0.372379	0.70961	0.997932		6.54239	0.0852773
67134	K01904	09100 Metabolism	09108 Metabolism of cofactors and vitamins	00130 Ubiquinone and other terpenoid-quinone biosynthesis [PATH:ko00130]	4CL; 4-coumarate--CoA ligase [EC:6.2.1.12]	NA	GC_00002212	DESpr20G08_bin28	ydhC_14	Inner membrane transport protein YdhC	0	0	K07552	MFS transporter, DHA1 family, multidrug resistance protein	0	0	0	0	G	Carbohydrate transport and metabolism	COG2814	Predicted arabinose efflux permease AraJ, MFS family (AraJ) (PDB:4LDS)	PF07690.19	Major Facilitator Superfamily			8.37233	-0.0924613	0.675923	-0.136793	0.891195	0.994758		7.96023	-0.0243104	1.51621	-0.0160337	0.987208	0.999104		9.1022	-0.130568	1.14888	-0.113648	0.909517	0.997932		3.22982	1.30361
67135	K01995	09130 Environmental Information Processing	09131 Membrane transport	02010 ABC transporters [PATH:ko02010]	livG; branched-chain amino acid transport system ATP-binding protein	NA	GC_00004205	DESpr20G08_bin28	None	None	0	0	0	0	0	0	0	0	I	Lipid transport and metabolism	COG4799	Acetyl-CoA carboxylase, carboxyltransferase component (MmdA) (PDB:1OD2)	0	0			NA	NA	NA	NA	NA	NA		NA	NA	NA	NA	NA	NA		NA	NA	NA	NA	NA	NA		#N/A	#N/A
67136	K04092	09100 Metabolism	09105 Amino acid metabolism	00400 Phenylalanine, tyrosine and tryptophan biosynthesis [PATH:ko00400]	tyrA1; chorismate mutase [EC:5.4.99.5]	ID=DESpr20G08_bin_28-c_000000000004_18	GC_00000300	DESpr20G08_bin28	pccB_20	Propionyl-CoA carboxylase beta chain	0	0	K01966	propionyl-CoA carboxylase beta chain [EC:6.4.1.3 2.1.3.15]	M00373|M00741|M00613	Ethylmalonyl pathway|Propanoyl-CoA metabolism, propanoyl-CoA => succinyl-CoA|Anoxygenic photosynthesis in green nonsulfur bacteria	M00373|M00741|M00613	Pathway modules; Carbohydrate metabolism; Other carbohydrate metabolism|Pathway modules; Carbohydrate metabolism; Other carbohydrate metabolism|Signature modules; Module set; Metabolic capacity	I	Lipid transport and metabolism	COG4799	Acetyl-CoA carboxylase, carboxyltransferase component (MmdA) (PDB:1OD2)	PF01039.25	Carboxyl transferase domain			31.8541	-0.299427	0.530146	-0.564802	0.572209	0.985135		28.6894	-0.0762394	0.992456	-0.0768189	0.938768	0.999104		36.6974	-0.504422	0.692139	-0.728787	0.466132	0.997932		11.7276	1.42001
67137	K00620	09100 Metabolism	09105 Amino acid metabolism	00220 Arginine biosynthesis [PATH:ko00220]	argJ; glutamate N-acetyltransferase / amino-acid N-acetyltransferase [EC:2.3.1.35 2.3.1.1]	NA	GC_00000232	DESpr20G08_bin28	None	None	0	0	0	0	0	0	0	0	0	0	0	0	0	0			5.99911	-1.26054	0.964413	-1.30706	0.191194	0.980051		6.06347	-1.34516	1.83608	-0.732628	0.463785	0.999104		6.05724	-1.25766	1.63313	-0.770091	0.441246	0.997932		2.52827	3.88468
67138	K01465	09100 Metabolism	09104 Nucleotide metabolism	00240 Pyrimidine metabolism [PATH:ko00240]	URA4, pyrC; dihydroorotase [EC:3.5.2.3]	NA	GC_00000069	DESpr20G08_bin28	accA1_29	Acetyl-/propionyl-coenzyme A carboxylase alpha chain	0	0	K01965	propionyl-CoA carboxylase alpha chain [EC:6.4.1.3]	M00373|M00741|M00613	Ethylmalonyl pathway|Propanoyl-CoA metabolism, propanoyl-CoA => succinyl-CoA|Anoxygenic photosynthesis in green nonsulfur bacteria	M00373|M00741|M00613	Pathway modules; Carbohydrate metabolism; Other carbohydrate metabolism|Pathway modules; Carbohydrate metabolism; Other carbohydrate metabolism|Signature modules; Module set; Metabolic capacity	I	Lipid transport and metabolism	COG4770	Acetyl/propionyl-CoA carboxylase, alpha subunit (PccA) (PDB:3U9S)	PF02786.20	Carbamoyl-phosphate synthase L chain, ATP binding domain			25.5367	-0.795685	0.704753	-1.12903	0.258887	0.980682		22.0844	-0.919321	1.33122	-0.690586	0.489826	0.999104		30.6762	-0.677676	0.739389	-0.916534	0.359387	0.997932		8.30033	5.59924
67139	K02030	09180 Brite Hierarchies	09183 Protein families: signaling and cellular processes	02000 Transporters [BR:ko02000]	ABC.PA.S; polar amino acid transport system substrate-binding protein	NA	GC_00002764	DESpr20G08_bin28	None	None	0	0	0	0	0	0	0	0	0	0	0	0	PF13778.9	Domain of unknown function (DUF4174)			5.8806	-1.13308	0.847691	-1.33667	0.181331	0.980051		3.96331	-1.01981	2.22296	-0.458763	0.646404	0.999104		8.45817	-1.16613	1.20298	-0.969368	0.332362	0.997932		3.28054	-0.307338
67140	K06168	09180 Brite Hierarchies	09182 Protein families: genetic information processing	03016 Transfer RNA biogenesis [BR:ko03016]	miaB; tRNA-2-methylthio-N6-dimethylallyladenosine synthase [EC:2.8.4.3]	NA	GC_00000188	DESpr20G08_bin28	mcm_23	Methylmalonyl-CoA mutase	0	0	K01847	methylmalonyl-CoA mutase [EC:5.4.99.2]	M00373|M00741|M00376|M00613	Ethylmalonyl pathway|Propanoyl-CoA metabolism, propanoyl-CoA => succinyl-CoA|3-Hydroxypropionate bi-cycle|Anoxygenic photosynthesis in green nonsulfur bacteria	M00373|M00741|M00376|M00613	Pathway modules; Carbohydrate metabolism; Other carbohydrate metabolism|Pathway modules; Carbohydrate metabolism; Other carbohydrate metabolism|Pathway modules; Energy metabolism; Carbon fixation|Signature modules; Module set; Metabolic capacity	I|I	Lipid transport and metabolism|Lipid transport and metabolism	COG1884|COG2185	Methylmalonyl-CoA mutase, N-terminal domain/subunit (Sbm) (PDB:6OXC)|Methylmalonyl-CoA mutase, C-terminal domain/subunit (cobalamin-binding) (Sbm) (PDB:1B1A)	PF01642.25	Methylmalonyl-CoA mutase			23.8727	-0.912865	0.544774	-1.67568	0.0938015	0.839105		18.1501	-1.10729	1.15041	-0.962523	0.335787	0.999104		31.6841	-0.820378	0.720304	-1.13893	0.254731	0.997932		14.9207	-0.142639
67141	K08738	09130 Environmental Information Processing	09132 Signal transduction	02020 Two-component system [PATH:ko02020]	CYC; cytochrome c	NA	GC_00002838	DESpr20G08_bin28	None	None	0	0	0	0	0	0	0	0	0	0	0	0	PF13468.9	Glyoxalase-like domain			5.42984	0.431366	1.28354	0.336076	0.736814	0.990759		7.44897	1.04501	1.84177	0.567396	0.570445	0.999104		3.07397	-1.29979	2.33651	-0.556297	0.578008	NA		1.35478	2.98611
67142	K00088	09100 Metabolism	09104 Nucleotide metabolism	00230 Purine metabolism [PATH:ko00230]	IMPDH, guaB; IMP dehydrogenase [EC:1.1.1.205]	NA	GC_00000639	DESpr20G08_bin28	djlA_22	Co-chaperone protein DjlA	0	0	K05801	DnaJ like chaperone protein	0	0	0	0	O	Posttranslational modification, protein turnover, chaperones	COG1076	DnaJ domain-containing protein (DjlA) (PUBMED:15489435;11106641)	PF05099.16	Tellurite resistance protein TerB			13.2882	0.228016	0.623226	0.365864	0.714467	0.990759		10.1925	0.536044	1.37547	0.389718	0.696745	0.999104		17.3475	-0.0409431	0.906253	-0.0451785	0.963965	0.997932		4.34851	0.358657
67143	K00940	09100 Metabolism	09104 Nucleotide metabolism	00230 Purine metabolism [PATH:ko00230]	ndk, NME; nucleoside-diphosphate kinase [EC:2.7.4.6]	NA	GC_00000856	DESpr20G08_bin28	gppA_31	Guanosine-5'-triphosphate,3'-diphosphate pyrophosphatase	0	0	K01524	exopolyphosphatase / guanosine-5'-triphosphate,3'-diphosphate pyrophosphatase [EC:3.6.1.11 3.6.1.40]	0	0	0	0	F|T	Nucleotide transport and metabolism|Signal transduction mechanisms	COG0248	Exopolyphosphatase/pppGpp-phosphohydrolase (GppA) (PDB:1T6C)	PF02541.19	Ppx/GppA phosphatase family			14.2957	-0.273282	0.573216	-0.476752	0.633539	0.985135		13.2237	-0.582399	1.1627	-0.500903	0.61644	0.999104		16.0151	0.0106045	0.983914	0.0107779	0.991401	0.99807		4.52704	4.72541
67144	K11690	09130 Environmental Information Processing	09132 Signal transduction	02020 Two-component system [PATH:ko02020]	dctM; C4-dicarboxylate transporter, DctM subunit	NA	GC_00001230	DESpr20G08_bin28	ppk_19	Polyphosphate kinase	0	0	K00937	polyphosphate kinase [EC:2.7.4.1]	0	0	0	0	P	Inorganic ion transport and metabolism	COG0855	Polyphosphate kinase (Ppk) (PDB:1XDO)	PF17941.4	Polyphosphate kinase C-terminal domain 1			23.6165	0.711166	0.816978	0.870485	0.384036	0.985135		29.4146	1.09808	0.882974	1.24362	0.21364	0.999104		16.8702	-0.161564	2.79467	-0.0578116	0.953899	0.997932		5.25695	4.94261
67145	0	#N/A	#N/A	#N/A	#N/A	NA	GC_00002784	DESpr20G08_bin28	hda_15	DnaA regulatory inactivator Hda	0	0	0	0	0	0	0	0	L	Replication, recombination and repair	COG0593	Chromosomal replication initiation ATPase DnaA (DnaA) (PDB:1L8Q)	PF00308.21	Bacterial dnaA protein			4.88896	1.52052	0.973378	1.56211	0.118263	0.905511		5.0191	2.1762	2.11104	1.03086	0.302604	0.999104		4.82464	0.927312	1.53658	0.60349	0.546183	0.997932		0.553341	1.68728
67146	0	#N/A	#N/A	#N/A	#N/A	NA	GC_00000678	DESpr20G08_bin28	tqsA_4	AI-2 transport protein TqsA	0	0	K03548	putative permease	0	0	0	0	R	General function prediction only	COG0628	Predicted PurR-regulated permease PerM (PerM)	PF01594.19	AI-2E family transporter			15.6073	0.846574	0.635613	1.3319	0.182893	0.980051		14.8209	2.06644	1.21032	1.70735	0.0877564	0.912091		16.9282	-0.191968	0.90288	-0.212617	0.831625	0.997932		1.58377	3.21205
67147	K03636	09120 Genetic Information Processing	09123 Folding, sorting and degradation	04122 Sulfur relay system [PATH:ko04122]	moaD, cysO; sulfur-carrier protein	NA	GC_00000158	DESpr20G08_bin28	proS_23	Proline--tRNA ligase	COG0442	Aminoacyl-tRNA synthetases	K01881	prolyl-tRNA synthetase [EC:6.1.1.15]	0	0	0	0	J	Translation, ribosomal structure and biogenesis	COG0442	Prolyl-tRNA synthetase (ProS) (PDB:5XIF)	PF00587.28	tRNA synthetase class II core domain (G, H, P, S and T)			14.1591	-0.695481	0.567412	-1.22571	0.220309	0.980682		12.0429	-1.11876	1.27834	-0.875171	0.381481	0.999104		17.1758	-0.362268	0.87646	-0.413331	0.679364	0.997932		22.5451	-1.90836
67148	K03544	09140 Cellular Processes	09143 Cell growth and death	04112 Cell cycle - Caulobacter [PATH:ko04112]	clpX, CLPX; ATP-dependent Clp protease ATP-binding subunit ClpX	NA	GC_00000196	DESpr20G08_bin28	lolE_22	Lipoprotein-releasing system transmembrane protein LolE	0	0	K09808	lipoprotein-releasing system permease protein	0	0	0	0	M	Cell wall/membrane/envelope biogenesis	COG4591	ABC-type transport system involved in lipoprotein release, permease component LolC (LolE) (PDB:6F49)	PF12704.10	MacB-like periplasmic core domain			11.957	-0.403674	0.572038	-0.705677	0.480389	0.985135		8.68261	-0.306226	1.40014	-0.218711	0.826875	0.999104		16.3836	-0.475774	0.892004	-0.533377	0.593773	0.997932		2.68572	3.97384
67149	K01000	09100 Metabolism	09107 Glycan biosynthesis and metabolism	00550 Peptidoglycan biosynthesis [PATH:ko00550]	mraY; phospho-N-acetylmuramoyl-pentapeptide-transferase [EC:2.7.8.13]	NA	GC_00000101	DESpr20G08_bin28	lolD_35	Lipoprotein-releasing system ATP-binding protein LolD	0	0	K09810	lipoprotein-releasing system ATP-binding protein [EC:3.6.3.-]	0	0	0	0	M	Cell wall/membrane/envelope biogenesis	COG1136	ABC-type lipoprotein export system, ATPase component (LolD) (PDB:5GKO)	PF00005.30	ABC transporter			3.82621	-0.169957	1.17316	-0.144871	0.884813	NA		4.80272	0.751359	1.88377	0.398859	0.689997	0.999104		2.65839	-3.03588	2.53258	-1.19873	0.230634	NA		1.08284	2.65757
67150	K02302	09100 Metabolism	09108 Metabolism of cofactors and vitamins	00860 Porphyrin and chlorophyll metabolism [PATH:ko00860]	cysG; uroporphyrin-III C-methyltransferase / precorrin-2 dehydrogenase / sirohydrochlorin ferrochelatase [EC:2.1.1.107 1.3.1.76 4.99.1.4]	NA	GC_00001084	DESpr20G08_bin28	comC_24	(2R)-3-sulfolactate dehydrogenase (NADP(+))	COG2055	TCA cycle	K16844	(2R)-3-sulfolactate dehydrogenase (NADP+) [EC:1.1.1.338]	0	0	0	0	C	Energy production and conversion	COG2055	Malate/lactate/ureidoglycolate dehydrogenase, LDH2 family (AllD) (PDB:1NXU)	PF02615.17	Malate/L-lactate dehydrogenase			16.0007	0.382319	0.484444	0.78919	0.430001	0.985135		14.9332	-0.0106013	1.09997	-0.00963778	0.99231	0.999104		17.7207	0.760885	0.859898	0.884855	0.376235	0.997932		4.3219	4.65791
67151	0	#N/A	#N/A	#N/A	#N/A	NA	GC_00001393	DESpr20G08_bin28	None	None	0	0	K09936	bacterial/archaeal transporter family-2 protein	0	0	0	0	S	Function unknown	COG3238	Uncharacterized membrane protein YdcZ, DUF606 family (ydcZ)	PF04657.16	Putative inner membrane exporter, YdcZ			2.14356	0.961793	1.54828	0.621202	0.534467	NA		1.89603	2.92093	3.45233	0.846077	0.39751	NA		2.51647	-0.252893	2.33448	-0.10833	0.913734	NA		3.76193	-4.88631
67152	K01265	09180 Brite Hierarchies	09181 Protein families: metabolism	01002 Peptidases and inhibitors [BR:ko01002]	map; methionyl aminopeptidase [EC:3.4.11.18]	NA	GC_00000338	DESpr20G08_bin28	parE_18	DNA topoisomerase 4 subunit B	0	0	K02622	topoisomerase IV subunit B [EC:5.6.2.2]	0	0	0	0	L	Replication, recombination and repair	COG0187	DNA gyrase/topoisomerase IV, subunit B (GyrB) (PDB:1EI1)	PF00204.28	DNA gyrase B			20.1605	0.086238	0.506461	0.170276	0.864793	0.994758		19.1013	-0.453393	1.04976	-0.431899	0.665815	0.999104		22.1049	0.640718	0.788333	0.812751	0.416361	0.997932		6.24914	5.19084
67153	0	#N/A	#N/A	#N/A	#N/A	NA	GC_00002477	DESpr20G08_bin28	mdtK_16	Multidrug resistance protein MdtK	0	0	K03327	multidrug resistance protein, MATE family	0	0	0	0	V	Defense mechanisms	COG0534	Na+-driven multidrug efflux pump, DinF/NorM/MATE family (NorM) (PDB:3VVN) (PUBMED:29915058)	PF01554.21	MatE			10.5179	-1.09447	0.726561	-1.50636	0.131974	0.928006		6.05981	-2.18658	1.85239	-1.18041	0.237836	0.999104		16.4311	-0.719054	0.913515	-0.787129	0.431207	0.997932		6.44659	-0.364092
67154	K09857	09190 Not Included in Pathway or Brite	09194 Poorly characterized	99997 Function unknown	K09857; uncharacterized protein	NA	GC_00004203	DESpr20G08_bin28	None	None	0	0	0	0	0	0	0	0	0	0	0	0	0	0			3.20996	0.03049	1.15543	0.0263884	0.978948	NA		3.33228	-0.613883	2.37259	-0.25874	0.795836	0.999104		3.14477	0.851994	2.05037	0.415533	0.677752	NA		1.14964	2.74707
67155	K02470	09180 Brite Hierarchies	09182 Protein families: genetic information processing	03032 DNA replication proteins [BR:ko03032]	gyrB; DNA gyrase subunit B [EC:5.6.2.2]	NA	GC_00000083	DESpr20G08_bin28	None	Aspartate/prephenate aminotransferase	COG0436	Isoleucine, leucine, valine biosynthesis	K00812	aspartate aminotransferase [EC:2.6.1.1]	0	0	0	0	E	Amino acid transport and metabolism	COG0436	Aspartate/methionine/tyrosine aminotransferase (AspB) (PDB:2O0R)	PF00155.24	Aminotransferase class I and II			22.2514	0.0495076	0.766826	0.0645618	0.948523	0.995343		23.4054	0.250859	1.37273	0.182745	0.854998	0.999104		21.4625	-0.201867	0.794652	-0.254032	0.799471	0.997932		12.6261	-0.0638782
67156	K02025	09180 Brite Hierarchies	09183 Protein families: signaling and cellular processes	02000 Transporters [BR:ko02000]	ABC.MS.P; multiple sugar transport system permease protein	NA	GC_00002367	DESpr20G08_bin28	None	None	0	0	K22300	HTH-type transcriptional regulator, cell division transcriptional repressor	0	0	0	0	J	Translation, ribosomal structure and biogenesis	COG1813	Archaeal ribosome-binding protein aMBF1, putative translation factor, contains Zn-ribbon and HTH domains (aMBF1) (PDB:2MEZ) (PUBMED:24825021)	PF01381.25	Helix-turn-helix			9.68458	-0.981717	0.858315	-1.14377	0.252718	0.980682		6.60824	-4.48917	2.13338	-2.10425	0.0353564	0.579722		13.9111	-0.00999958	0.942404	-0.0106107	0.991534	0.99807		3.9172	2.87954
67157	0	#N/A	#N/A	#N/A	#N/A	NA	GC_00003617	DESpr20G08_bin28	None	None	0	0	K09159	antitoxin CptB	0	0	0	0	O	Posttranslational modification, protein turnover, chaperones	COG2938	Succinate dehydrogenase flavin-adding protein, antitoxin component of the CptAB toxin-antitoxin module (SdhE) (PDB:1PUZ)	PF03937.19	Flavinator of succinate dehydrogenase			3.64483	0.435855	0.995819	0.437685	0.661615	NA		3.59977	0.479386	2.30456	0.208016	0.835216	0.999104		3.76607	0.248244	1.70775	0.145364	0.884424	NA		0.849129	2.31306
67158	K13584	09130 Environmental Information Processing	09132 Signal transduction	02020 Two-component system [PATH:ko02020]	ctrA; two-component system, cell cycle response regulator CtrA	NA	GC_00001011	DESpr20G08_bin28	None	None	0	0	0	0	0	0	0	0	K	Transcription	COG1846	DNA-binding transcriptional regulator, MarR family (MarR) (PDB:1JGS)	PF13463.9	Winged helix DNA-binding domain			0.428116	0.412648	2.84577	0.145004	0.884708	NA		NA	NA	NA	NA	NA	NA		0.979227	0.369257	3.37753	0.109328	0.912943	NA		#N/A	#N/A
67159	K01995	09130 Environmental Information Processing	09131 Membrane transport	02010 ABC transporters [PATH:ko02010]	livG; branched-chain amino acid transport system ATP-binding protein	NA	GC_00002937	DESpr20G08_bin28	None	None	0	0	0	0	0	0	0	0	0	0	0	0	PF06707.14	Protein of unknown function (DUF1194)			4.03341	-1.20638	1.31203	-0.919472	0.357849	NA		3.87997	-5.31992	2.63307	-2.02043	0.043339	0.653478		4.46272	0.683625	1.81486	0.376683	0.706409	0.997932		2.10854	3.62705
67160	K09160	09190 Not Included in Pathway or Brite	09194 Poorly characterized	99997 Function unknown	K09160; uncharacterized protein	NA	GC_00000263	DESpr20G08_bin28	gloA_25	Lactoylglutathione lyase	0	0	K01759	lactoylglutathione lyase [EC:4.4.1.5]	0	0	0	0	Q	Secondary metabolites biosynthesis, transport and catabolism	COG0346	Catechol 2,3-dioxygenase or related enzyme, vicinal oxygen chelate (VOC) family (GloA) (PDB:3R4Q) (PUBMED:11830595)	PF00903.28	Glyoxalase/Bleomycin resistance protein/Dioxygenase superfamily			11.2135	-0.019724	0.746467	-0.0264231	0.97892	0.996813		9.52665	-0.917048	1.63281	-0.561637	0.574364	0.999104		13.6902	0.714077	0.960567	0.743392	0.457245	0.997932		3.53958	4.37012
67161	0	#N/A	#N/A	#N/A	#N/A	NA	GC_00001022	DESpr20G08_bin28	thyX_18	Flavin-dependent thymidylate synthase	COG1351	Thymidylate biosynthesis	K03465	thymidylate synthase (FAD) [EC:2.1.1.148]	0	0	0	0	F	Nucleotide transport and metabolism	COG1351	Thymidylate synthase ThyX, FAD-dependent family (ThyX) (PDB:1KQ4)	PF02511.18	Thymidylate synthase complementing protein			27.5222	0.215986	0.484741	0.445569	0.655909	0.986167		30.9344	0.721412	0.856298	0.842478	0.399521	0.999104		23.9181	-0.58923	0.760501	-0.774792	0.438462	0.997932		7.09312	3.84075
67162	K00626	09100 Metabolism	09101 Carbohydrate metabolism	00620 Pyruvate metabolism [PATH:ko00620]	ACAT, atoB; acetyl-CoA C-acetyltransferase [EC:2.3.1.9]	NA	GC_00000003	DESpr20G08_bin28	cspA_51	Cold shock protein CspA	0	0	K03704	cold shock protein	0	0	0	0	K	Transcription	COG1278	Cold shock protein, CspA family (CspC) (PDB:1C9O)	PF00313.25	'Cold-shock' DNA-binding domain			164.615	0.757398	0.375514	2.01696	0.0436995	0.638992		178.264	1.22523	0.562533	2.17806	0.0294018	0.531918		150.996	0.103016	0.440345	0.233944	0.815028	0.997932		42.9058	1.34148
67163	0	#N/A	#N/A	#N/A	#N/A	NA	GC_00002940	DESpr20G08_bin28	None	putative protein	0	0	0	0	0	0	0	0	P	Inorganic ion transport and metabolism	COG1393	Arsenate reductase or related protein, glutaredoxin family (ArsC) (PDB:1I9D)	PF03960.18	ArsC family			1.50241	-0.156675	1.95933	-0.0799638	0.936266	NA		1.34542	4.03659	4.20353	0.960287	0.336911	NA		1.73367	-4.02414	2.9054	-1.38506	0.166036	NA		#N/A	#N/A
67164	K02337	09120 Genetic Information Processing	09124 Replication and repair	03030 DNA replication [PATH:ko03030]	dnaE; DNA polymerase III subunit alpha [EC:2.7.7.7]	ID=DESpr20G08_bin_28-c_000000000004_46	GC_00000235	DESpr20G08_bin28	thrS_23	Threonine--tRNA ligase	COG0441	Aminoacyl-tRNA synthetases	K01868	threonyl-tRNA synthetase [EC:6.1.1.3]	0	0	0	0	J	Translation, ribosomal structure and biogenesis	COG0441	Threonyl-tRNA synthetase (ThrS) (PDB:1NYQ)	PF00587.28	tRNA synthetase class II core domain (G, H, P, S and T)			35.4057	-0.11014	0.417375	-0.263887	0.791867	0.990759		33.382	-0.13285	0.831898	-0.159695	0.873121	0.999104		38.9362	-0.125972	0.669655	-0.188114	0.850787	0.997932		21.8741	-0.29274
67165	K01925	09100 Metabolism	09106 Metabolism of other amino acids	00471 D-Glutamine and D-glutamate metabolism [PATH:ko00471]	murD; UDP-N-acetylmuramoylalanine--D-glutamate ligase [EC:6.3.2.9]	NA	GC_00000847	DESpr20G08_bin28	None	None	COG0596	Menaquinone biosynthesis	0	0	0	0	0	0	H|R	Coenzyme transport and metabolism|General function prediction only	COG0596	2-succinyl-6-hydroxy-2,4-cyclohexadiene-1-carboxylate synthase MenH and related esterases, alpha/beta hydrolase fold (MenH) (PDB:4MYS)	PF12146.11	Serine aminopeptidase, S33			4.7701	-0.591179	0.882732	-0.669715	0.50304	0.985135		2.65297	-1.04783	2.39873	-0.436826	0.662238	NA		7.51641	-0.408686	1.27736	-0.319946	0.74901	0.997932		1.03515	2.59496
67166	0	#N/A	#N/A	#N/A	#N/A	NA	GC_00003426	DESpr20G08_bin28	None	None	0	0	0	0	0	0	0	0	Q	Secondary metabolites biosynthesis, transport and catabolism	COG3795	5-chloro-2-hydroxyhydroquinone dehydrochlorinase TtfG, YCII superfamily (YCII) (PDB:1S7I) (PUBMED:23955343)	PF03795.17	YCII-related domain			2.86055	0.528067	1.19391	0.442302	0.658271	NA		2.55994	3.40263	2.81912	1.20698	0.227438	NA		3.26495	-1.47098	1.94194	-0.757476	0.448765	NA		#N/A	#N/A
67167	0	#N/A	#N/A	#N/A	#N/A	NA	GC_00004509	DESpr20G08_bin28	rutD_30	Putative aminoacrylate hydrolase RutD	COG0596	Menaquinone biosynthesis	0	0	0	0	0	0	H|R	Coenzyme transport and metabolism|General function prediction only	COG0596	2-succinyl-6-hydroxy-2,4-cyclohexadiene-1-carboxylate synthase MenH and related esterases, alpha/beta hydrolase fold (MenH) (PDB:4MYS)	PF12697.10	Alpha/beta hydrolase family			2.64211	0.225487	1.35207	0.166772	0.867549	NA		3.26927	1.94199	2.38013	0.815915	0.414549	0.999104		1.88822	-4.15081	2.81336	-1.47539	0.140106	NA		0.415006	1.27035
67168	K23464	09190 Not Included in Pathway or Brite	09191 Unclassified: metabolism	99980 Enzymes with EC numbers	tgnB; flavin-dependent trigonelline monooxygenase, oxygenase component [EC:1.14.14.-]	NA	GC_00002375	DESpr20G08_bin28	rsgA_16	Small ribosomal subunit biogenesis GTPase RsgA	0	0	K06949	ribosome biogenesis GTPase / thiamine phosphate phosphatase [EC:3.6.1.- 3.1.3.100]	0	0	0	0	J	Translation, ribosomal structure and biogenesis	COG1162	Ribosome biogenesis GTPase RsgA (RsgA) (PDB:1T9H)	PF03193.19	RsgA GTPase			2.8358	-0.963834	1.10888	-0.869195	0.384741	NA		1.66874	-2.14917	3.23592	-0.664161	0.506587	NA		4.36	-0.55376	1.62272	-0.341254	0.732912	0.997932		0.782324	2.19048
67169	K03937	09100 Metabolism	09102 Energy metabolism	00190 Oxidative phosphorylation [PATH:ko00190]	NDUFS4; NADH dehydrogenase (ubiquinone) Fe-S protein 4	NA	GC_00000925	DESpr20G08_bin28	None	None	0	0	K05973	poly(3-hydroxybutyrate) depolymerase [EC:3.1.1.75]	0	0	0	0	I	Lipid transport and metabolism	COG4553	Poly-beta-hydroxyalkanoate depolymerase (DepA)	PF06850.14	PHB de-polymerase C-terminus			26.6719	-0.148195	0.488844	-0.303154	0.761773	0.990759		26.3836	0.127644	0.894635	0.142677	0.886545	0.999104		27.7488	-0.487605	0.800918	-0.608807	0.542652	0.997932		8.17081	2.98149
67170	K01997	09130 Environmental Information Processing	09131 Membrane transport	02010 ABC transporters [PATH:ko02010]	livH; branched-chain amino acid transport system permease protein	NA	GC_00001049	DESpr20G08_bin28	phaC_26	Poly(3-hydroxyalkanoate) polymerase subunit PhaC	0	0	K03821	polyhydroxyalkanoate synthase subunit PhaC [EC:2.3.1.-]	0	0	0	0	I	Lipid transport and metabolism	COG3243	Poly-beta-hydroxybutyrate synthase (PhaC) (PDB:5XAV)	PF07167.16	Poly-beta-hydroxybutyrate polymerase (PhaC) N-terminus			32.8417	-0.216496	0.472527	-0.458168	0.646832	0.985135		24.7257	-0.451989	0.997493	-0.453125	0.650459	0.999104		43.8847	-0.0911886	0.593299	-0.153698	0.877848	0.997932		23.5308	-0.960426
67171	0	#N/A	#N/A	#N/A	#N/A	NA	GC_00003619	DESpr20G08_bin28	None	None	0	0	0	0	0	0	0	0	0	0	0	0	0	0			260.614	-1.12732	1.23218	-0.914899	0.360245	0.985135		174.445	0.536204	2.14775	0.249659	0.802851	0.999104		373.771	-2.54296	1.22506	-2.07578	0.0379144	0.962708		140.006	-1.37894
67172	K03073	09120 Genetic Information Processing	09123 Folding, sorting and degradation	03060 Protein export [PATH:ko03060]	secE; preprotein translocase subunit SecE	NA	GC_00000988	DESpr20G08_bin28	None	None	0	0	0	0	0	0	0	0	Q|T	Secondary metabolites biosynthesis, transport and catabolism|Signal transduction mechanisms	COG5394	Polyhydroxyalkanoate (PHA) synthesis regulator protein, binds DNA and PHA	PF07879.14	PHB/PHA accumulation regulator DNA-binding domain			23.9613	-0.0756729	0.505305	-0.149757	0.880956	0.994758		24.9724	-0.333097	0.911332	-0.365505	0.714734	0.999104		23.3061	0.22784	0.837973	0.271895	0.785703	0.997932		16.9022	-0.153327
67173	0	#N/A	#N/A	#N/A	#N/A	NA	GC_00002026	DESpr20G08_bin28	spuC_59	Putrescine--pyruvate aminotransferase	COG0161	Biotin biosynthesis	0	0	0	0	0	0	H	Coenzyme transport and metabolism	COG0161	Adenosylmethionine-8-amino-7-oxononanoate aminotransferase (BioA) (PDB:1MLY)	PF00202.24	Aminotransferase class-III			25.587	0.203153	0.499908	0.406381	0.684463	0.990759		25.6434	0.452522	0.977079	0.463138	0.643266	0.999104		26.2648	-0.0835749	0.74976	-0.111469	0.911244	0.997932		6.13465	5.16407
67174	0	#N/A	#N/A	#N/A	#N/A	NA	GC_00002852	DESpr20G08_bin28	puuB_62	Gamma-glutamylputrescine oxidoreductase	0	0	K09471	gamma-glutamylputrescine oxidase [EC:1.4.3.-]	M00136	GABA biosynthesis, prokaryotes, putrescine => GABA	M00136	Pathway modules; Amino acid metabolism; Polyamine biosynthesis	E	Amino acid transport and metabolism	COG0665	Glycine/D-amino acid oxidase (deaminating) (DadA) (PDB:3AWI)	PF01266.27	FAD dependent oxidoreductase			8.31711	-0.74281	1.01499	-0.731838	0.464268	0.985135		7.2282	0.58727	1.83345	0.320308	0.748735	0.999104		9.89415	-2.18506	1.34138	-1.62897	0.10332	0.997932		1.63145	3.25309
67175	K06891	09190 Not Included in Pathway or Brite	09192 Unclassified: genetic information processing	99975 Protein processing	clpS; ATP-dependent Clp protease adaptor protein ClpS	NA	GC_00000081	DESpr20G08_bin28	puuA_47	Gamma-glutamylputrescine synthetase PuuA	COG0174	Glutamine biosynthesis	K01915	glutamine synthetase [EC:6.3.1.2]	0	0	0	0	E	Amino acid transport and metabolism	COG0174	Glutamine synthetase (GlnA) (PDB:1F1H)	PF00120.27	Glutamine synthetase, catalytic domain			9.33286	-1.47018	0.816062	-1.80155	0.0716155	0.789081		8.70188	-2.14408	1.65602	-1.29471	0.195419	0.999104		10.4732	-0.92739	1.20627	-0.768806	0.442009	0.997932		4.45036	3.11004
67176	K00285	09100 Metabolism	09105 Amino acid metabolism	00360 Phenylalanine metabolism [PATH:ko00360]	dadA; D-amino-acid dehydrogenase [EC:1.4.5.1]	NA	GC_00002777	DESpr20G08_bin28	None	None	COG0518	Purine biosynthesis	0	0	0	0	0	0	F	Nucleotide transport and metabolism	COG0518	GMP synthase, glutamine amidotransferase domain (GuaA1) (PDB:4WIM)	PF00117.31	Glutamine amidotransferase class-I			6.02362	1.22713	1.02141	1.20141	0.229593	0.980682		5.44256	0.292549	2.00109	0.146195	0.883768	0.999104		6.96543	2.32815	1.50825	1.54361	0.122682	0.997932		1.37863	3.01024
67177	K11690	09130 Environmental Information Processing	09132 Signal transduction	02020 Two-component system [PATH:ko02020]	dctM; C4-dicarboxylate transporter, DctM subunit	NA	GC_00002368	DESpr20G08_bin28	puuA_48	Gamma-glutamylputrescine synthetase PuuA	COG0174	Glutamine biosynthesis	K01915	glutamine synthetase [EC:6.3.1.2]	0	0	0	0	E	Amino acid transport and metabolism	COG0174	Glutamine synthetase (GlnA) (PDB:1F1H)	PF00120.27	Glutamine synthetase, catalytic domain			9.62742	-1.07444	0.736155	-1.45953	0.14442	0.945535		7.37469	-2.77462	1.77272	-1.56517	0.117542	0.999104		12.7584	-0.273546	0.980672	-0.278937	0.780293	0.997932		17.6381	-1.94699
67178	K01175	09190 Not Included in Pathway or Brite	09191 Unclassified: metabolism	99980 Enzymes with EC numbers	ybfF; esterase [EC:3.1.-.-]	NA	GC_00000898	DESpr20G08_bin28	None	None	0	0	K10015	histidine transport system permease protein	0	0	0	0	E	Amino acid transport and metabolism	COG4160	ABC-type arginine/histidine transport system, permease component (ArtM)	PF00528.25	Binding-protein-dependent transport system inner membrane component			8.1443	-0.205217	0.735665	-0.278955	0.780279	0.990759		6.86694	-0.558873	1.61799	-0.345412	0.729785	0.999104		9.96105	0.0251148	1.16744	0.0215128	0.982837	0.997932		2.27072	3.7329
67179	K01997	09130 Environmental Information Processing	09131 Membrane transport	02010 ABC transporters [PATH:ko02010]	livH; branched-chain amino acid transport system permease protein	NA	GC_00000924	DESpr20G08_bin28	artQ_17	Arginine ABC transporter permease protein ArtQ	0	0	0	0	0	0	0	0	E	Amino acid transport and metabolism	COG4215	ABC-type arginine transport system, permease component (ArtQ)	PF00528.25	Binding-protein-dependent transport system inner membrane component			8.51068	0.162893	0.664851	0.245006	0.806452	0.992368		6.53869	0.146157	1.59529	0.0916181	0.927001	0.999104		11.1753	0.15617	1.07591	0.145151	0.884591	0.997932		2.74695	1.007
67180	K02931	09120 Genetic Information Processing	09122 Translation	03010 Ribosome [PATH:ko03010]	RP-L5, MRPL5, rplE; large subunit ribosomal protein L5	NA	GC_00000782	DESpr20G08_bin28	nocT_19	Nopaline-binding periplasmic protein	0	0	K02030	polar amino acid transport system substrate-binding protein	0	0	0	0	E|T	Amino acid transport and metabolism|Signal transduction mechanisms	COG0834	ABC-type amino acid transport/signal transduction system, periplasmic component/domain (HisJ) (PDB:1GGG)	PF00497.23	Bacterial extracellular solute-binding proteins, family 3			145.327	0.174706	0.290061	0.602307	0.54697	0.985135		129.478	0.361491	0.573256	0.630593	0.528307	0.999104		168.697	-0.0180554	0.419866	-0.0430028	0.965699	0.997932		42.7319	1.68086
67181	K03629	09120 Genetic Information Processing	09124 Replication and repair	03440 Homologous recombination [PATH:ko03440]	recF; DNA replication and repair protein RecF	NA	GC_00000508	DESpr20G08_bin28	occP_18	Octopine permease ATP-binding protein P	0	0	K02028	polar amino acid transport system ATP-binding protein [EC:7.4.2.1]	0	0	0	0	E	Amino acid transport and metabolism	COG4598	ABC-type histidine transport system, ATPase component (HisP) (PDB:1B0U)	PF00005.30	ABC transporter			24.6708	-0.328516	0.418787	-0.784447	0.432778	0.985135		21.2329	-0.292568	0.971315	-0.301208	0.763256	0.999104		29.6364	-0.370141	0.694117	-0.533255	0.593857	0.997932		14.3077	-0.192613
67182	K16846	09100 Metabolism	09105 Amino acid metabolism	00270 Cysteine and methionine metabolism [PATH:ko00270]	suyB; (2R)-sulfolactate sulfo-lyase subunit beta [EC:4.4.1.24]	NA	GC_00002466	DESpr20G08_bin28	None	None	0	0	0	0	0	0	0	0	P	Inorganic ion transport and metabolism	COG3221	ABC-type phosphate/phosphonate transport system, periplasmic component (PhnD) (PDB:3S4U)	PF12974.10	ABC transporter, phosphonate, periplasmic substrate-binding protein			2.6401	-4.70527	1.44788	-3.24976	0.00115502	NA		3.09326	-4.99127	2.74992	-1.81506	0.0695142	NA		2.16709	-4.34615	2.68582	-1.61818	0.105623	NA		3.15208	0.388459
67183	K01426	09100 Metabolism	09105 Amino acid metabolism	00330 Arginine and proline metabolism [PATH:ko00330]	E3.5.1.4, amiE; amidase [EC:3.5.1.4]	NA	GC_00002100	DESpr20G08_bin28	None	None	0	0	0	0	0	0	0	0	P	Inorganic ion transport and metabolism	COG4103	Tellurite resistance protein TerB (TerB2) (PDB:2JXU) (PUBMED:23044854)	PF05099.16	Tellurite resistance protein TerB			0.94495	-3.23026	2.10994	-1.53097	0.125776	NA		0.451938	-2.21325	4.88976	-0.452631	0.650815	NA		1.57912	-3.88529	3.01489	-1.2887	0.197502	NA		0.27667	0.681759
67184	0	#N/A	#N/A	#N/A	#N/A	NA	GC_00003417	DESpr20G08_bin28	None	None	0	0	0	0	0	0	0	0	S	Function unknown	COG5470	Uncharacterized conserved protein, DUF1330 family	PF07045.14	Domain of unknown function (DUF1330)			1.18834	-0.397866	1.57703	-0.252288	0.800819	NA		0.654473	-2.75161	4.8573	-0.56649	0.571061	NA		1.89517	0.611605	2.33513	0.261915	0.793387	NA		1.80048	-1.95137
67185	K04764	09180 Brite Hierarchies	09182 Protein families: genetic information processing	03032 DNA replication proteins [BR:ko03032]	ihfA, himA; integration host factor subunit alpha	NA	GC_00000148	DESpr20G08_bin28	pyrG_23	CTP synthase	COG0504	Pyrimidine biosynthesis	K01937	CTP synthase [EC:6.3.4.2]	M00052	Pyrimidine ribonucleotide biosynthesis, UMP => UDP/UTP,CDP/CTP	M00052	Pathway modules; Nucleotide metabolism; Pyrimidine metabolism	F	Nucleotide transport and metabolism	COG0504	CTP synthase (UTP-ammonia lyase) (PyrG) (PDB:1S1M)	PF06418.17	CTP synthase N-terminus			32.3914	-0.279352	0.420894	-0.663711	0.506875	0.985135		29.1124	0.0525262	0.855821	0.0613752	0.95106	0.999104		37.244	-0.624509	0.676957	-0.922525	0.356255	0.997932		16.7369	-0.0862181
67186	0	#N/A	#N/A	#N/A	#N/A	NA	GC_00002775	DESpr20G08_bin28	None	None	0	0	K03075	preprotein translocase subunit SecG	0	0	0	0	U	Intracellular trafficking, secretion, and vesicular transport	COG1314	Protein translocase subunit SecG (SecG) (PDB:2AKH)	PF03840.17	Preprotein translocase SecG subunit			24.7783	-0.24843	0.441768	-0.562355	0.573874	0.985135		21.5377	-0.508828	0.981261	-0.518545	0.604078	0.999104		29.5393	-0.0616446	0.708149	-0.0870502	0.930632	0.997932		10.0552	1.33868
67187	K09808	09130 Environmental Information Processing	09131 Membrane transport	02010 ABC transporters [PATH:ko02010]	lolC_E; lipoprotein-releasing system permease protein	NA	GC_00000239	DESpr20G08_bin28	purA_24	Adenylosuccinate synthetase	COG0104	Purine biosynthesis	K01939	adenylosuccinate synthase [EC:6.3.4.4]	M00049	Adenine ribonucleotide biosynthesis, IMP => ADP,ATP	M00049	Pathway modules; Nucleotide metabolism; Purine metabolism	F	Nucleotide transport and metabolism	COG0104	Adenylosuccinate synthase (PurA) (PDB:1ADE)	PF00709.24	Adenylosuccinate synthetase			19.3313	-0.802217	0.63236	-1.26861	0.204581	0.980051		15.6018	-1.87891	1.16197	-1.61701	0.105877	0.999104		24.7423	-0.131358	0.86799	-0.151336	0.879711	0.997932		12.7522	0.206268
67188	K18989	09180 Brite Hierarchies	09183 Protein families: signaling and cellular processes	02000 Transporters [BR:ko02000]	vexF; multidrug efflux pump	NA	GC_00000723	DESpr20G08_bin28	None	None	0	0	0	0	0	0	0	0	0	0	0	0	PF11003.11	Protein of unknown function (DUF2842)			0.241482	0.381494	3.53381	0.107955	0.914031	NA		NA	NA	NA	NA	NA	NA		0.551772	0.137711	4.71548	0.0292039	0.976702	NA		#N/A	#N/A
67189	K06975	09190 Not Included in Pathway or Brite	09194 Poorly characterized	99997 Function unknown	K06975; uncharacterized protein	NA	GC_00005463	DESpr20G08_bin28	None	None	0	0	0	0	0	0	0	0	Q	Secondary metabolites biosynthesis, transport and catabolism	COG2931	Ca2+-binding protein, RTX toxin-related (PDB:1AF0) (PUBMED:15135544)	PF13403.9	Hint domain			2.8828	-0.474396	1.21076	-0.391816	0.695194	NA		3.34399	-0.621304	2.38047	-0.261001	0.794092	0.999104		2.38906	-0.157537	2.30102	-0.0684641	0.945416	NA		1.17349	2.77551
67190	K07402	09190 Not Included in Pathway or Brite	09192 Unclassified: genetic information processing	99975 Protein processing	xdhC; xanthine dehydrogenase accessory factor	NA	GC_00005163	DESpr20G08_bin28	None	None	0	0	0	0	0	0	0	0	0	0	0	0	0	0			2.05631	-0.395926	1.28446	-0.308243	0.757898	NA		1.77912	-0.77884	3.07084	-0.253625	0.799786	NA		2.45319	-0.0598303	2.17618	-0.0274933	0.978066	NA		0.643989	1.91045
67191	0	#N/A	#N/A	#N/A	#N/A	NA	GC_00003637	DESpr20G08_bin28	None	None	COG1564	Thiamine biosynthesis	K00949	thiamine pyrophosphokinase [EC:2.7.6.2]	M00897|M00898	Thiamine biosynthesis, plants, AIR (+ NAD+) => TMP/thiamine/TPP|Thiamine biosynthesis, pyridoxal-5P => TMP/thiamine/TPP	M00897|M00898	Pathway modules; Metabolism of cofactors and vitamins; Cofactor and vitamin metabolism|Pathway modules; Metabolism of cofactors and vitamins; Cofactor and vitamin metabolism	H	Coenzyme transport and metabolism	COG1564	Thiamine pyrophosphokinase (ThiN) (PDB:1IG0)	PF04263.19	Thiamin pyrophosphokinase, catalytic domain			2.1126	-0.234187	1.38685	-0.168862	0.865905	NA		2.32321	-2.75547	2.85937	-0.963666	0.335213	NA		1.91404	3.16756	2.66837	1.18708	0.235197	NA		1.14964	2.74707
67192	K02536	09100 Metabolism	09107 Glycan biosynthesis and metabolism	00540 Lipopolysaccharide biosynthesis [PATH:ko00540]	lpxD; UDP-3-O-[3-hydroxymyristoyl] glucosamine N-acyltransferase [EC:2.3.1.191]	NA	GC_00003087	DESpr20G08_bin28	ribN_126	Riboflavin transporter	0	0	K15270	S-adenosylmethionine uptake transporter	0	0	0	0	G|E|R	Carbohydrate transport and metabolism|Amino acid transport and metabolism|General function prediction only	COG0697	Permease of the drug/metabolite transporter (DMT) superfamily (RhaT) (PDB:5I20)	PF00892.23	EamA-like transporter family			8.21709	0.0419472	0.732671	0.0572524	0.954344	0.995523		6.89425	-0.911065	1.64265	-0.55463	0.579148	0.999104		10.0527	0.812369	1.09789	0.739937	0.459338	0.997932		2.64749	3.9487
67193	0	#N/A	#N/A	#N/A	#N/A	NA	GC_00000181	DESpr20G08_bin28	tdcG_15	L-serine dehydratase TdcG	0	0	K01752	L-serine dehydratase [EC:4.3.1.17]	0	0	0	0	E	Amino acid transport and metabolism	COG1760	L-serine deaminase (SdaA) (PDB:4RQO)	PF03313.18	Serine dehydratase alpha chain			15.9314	-0.0605495	0.596434	-0.101519	0.919138	0.995248		16.0059	0.240323	1.15296	0.20844	0.834886	0.999104		16.283	-0.392533	0.949149	-0.413563	0.679194	0.997932		4.20741	4.61901
67194	0	#N/A	#N/A	#N/A	#N/A	NA	GC_00000657	DESpr20G08_bin28	rpiA_23	Ribose-5-phosphate isomerase A	COG0120	Pentose phosphate pathway	K01807	ribose 5-phosphate isomerase A [EC:5.3.1.6]	M00004|M00007|M00580|M00165|M00167|M00611|M00612	Pentose phosphate pathway (Pentose phosphate cycle)|Pentose phosphate pathway, non-oxidative phase, fructose 6P => ribose 5P|Pentose phosphate pathway, archaea, fructose 6P => ribose 5P|Reductive pentose phosphate cycle (Calvin cycle)|Reductive pentose phosphate cycle, glyceraldehyde-3P => ribulose-5P|Oxygenic photosynthesis in plants and cyanobacteria|Anoxygenic photosynthesis in purple bacteria	M00004|M00007|M00580|M00165|M00167|M00611|M00612	Pathway modules; Carbohydrate metabolism; Central carbohydrate metabolism|Pathway modules; Carbohydrate metabolism; Central carbohydrate metabolism|Pathway modules; Carbohydrate metabolism; Central carbohydrate metabolism|Pathway modules; Energy metabolism; Carbon fixation|Pathway modules; Energy metabolism; Carbon fixation|Signature modules; Module set; Metabolic capacity|Signature modules; Modu…	G	Carbohydrate transport and metabolism	COG0120	Ribose 5-phosphate isomerase (RpiA) (PDB:1KS2)	PF06026.17	Ribose 5-phosphate isomerase A (phosphoriboisomerase A)			8.0279	-0.305358	0.669395	-0.456171	0.648267	0.985135		8.07493	0.522747	1.42819	0.36602	0.71435	0.999104		8.15447	-1.36776	1.2341	-1.1083	0.26773	0.997932		3.31638	0.440689
67195	0	#N/A	#N/A	#N/A	#N/A	NA	GC_00000266	DESpr20G08_bin28	garB_23	Glutathione amide reductase	COG1249	Glycine cleavagePyruvate oxidation	K00383	glutathione reductase (NADPH) [EC:1.8.1.7]	0	0	0	0	C	Energy production and conversion	COG1249	Dihydrolipoamide dehydrogenase (E3) component of pyruvate/2-oxoglutarate dehydrogenase complex or glutathione oxidoreductase (Lpd) (PDB:6QKG)	PF07992.17	Pyridine nucleotide-disulphide oxidoreductase			17.9668	0.391079	0.621544	0.629206	0.529214	0.985135		19.8802	1.47481	1.01473	1.4534	0.146113	0.999104		15.8693	-1.20776	0.93407	-1.29301	0.196009	0.997932		4.94481	0.676704
67196	K03183	09100 Metabolism	09108 Metabolism of cofactors and vitamins	00130 Ubiquinone and other terpenoid-quinone biosynthesis [PATH:ko00130]	ubiE; demethylmenaquinone methyltransferase / 2-methoxy-6-polyprenyl-1,4-benzoquinol methylase [EC:2.1.1.163 2.1.1.201]	NA	GC_00000501	DESpr20G08_bin28	hflK_20	Modulator of FtsH protease HflK	0	0	K04088	modulator of FtsH protease HflK	0	0	0	0	O	Posttranslational modification, protein turnover, chaperones	COG0330	Regulator of protease activity HflC, stomatin/prohibitin superfamily (HflC)	PF01145.28	SPFH domain / Band 7 family			72.5592	-0.339267	0.304348	-1.11473	0.264964	0.980682		65.817	-0.361526	0.66675	-0.542221	0.587667	0.999104		82.9359	-0.335931	0.485555	-0.69185	0.489031	0.997932		55.9684	-0.713616
67197	K00059	09100 Metabolism	09103 Lipid metabolism	00061 Fatty acid biosynthesis [PATH:ko00061]	fabG, OAR1; 3-oxoacyl-[acyl-carrier protein] reductase [EC:1.1.1.100]	NA	GC_00000326	DESpr20G08_bin28	hflC_23	Modulator of FtsH protease HflC	0	0	K04087	modulator of FtsH protease HflC	0	0	0	0	O	Posttranslational modification, protein turnover, chaperones	COG0330	Regulator of protease activity HflC, stomatin/prohibitin superfamily (HflC)	PF01145.28	SPFH domain / Band 7 family			42.7278	0.100681	0.378277	0.266156	0.790119	0.990759		37.8967	0.131842	0.780943	0.168824	0.865935	0.999104		49.6312	0.0403827	0.606263	0.0666093	0.946893	0.997932		40.5623	-1.52519
67198	K09017	09180 Brite Hierarchies	09182 Protein families: genetic information processing	03000 Transcription factors [BR:ko03000]	rutR; TetR/AcrR family transcriptional regulator	NA	GC_00002934	DESpr20G08_bin28	None	None	0	0	K09937	uncharacterized protein	0	0	0	0	0	0	0	0	PF09838.12	Uncharacterized protein conserved in bacteria (DUF2065)			1.77552	0.730128	1.36066	0.536599	0.591545	NA		1.3389	-0.0335789	3.47685	-0.00965786	0.992294	NA		2.38023	1.29604	2.20666	0.587333	0.55698	NA		0.391162	1.18943
67199	K02945	09120 Genetic Information Processing	09122 Translation	03010 Ribosome [PATH:ko03010]	RP-S1, rpsA; small subunit ribosomal protein S1	NA	GC_00000159	DESpr20G08_bin28	degP_28	Periplasmic serine endoprotease DegP	0	0	K04771	serine protease Do [EC:3.4.21.107]	0	0	0	0	O	Posttranslational modification, protein turnover, chaperones	COG0265	Periplasmic serine protease, S1-C subfamily, contain C-terminal PDZ domain (DegQ) (PDB:2HGA) (PUBMED:29686141)	PF13365.9	Trypsin-like peptidase domain			60.8879	-0.0212984	0.327601	-0.0650133	0.948163	0.995343		55.6511	0.00677234	0.704749	0.00960957	0.992333	0.999104		68.9751	-0.0655205	0.516144	-0.126942	0.898986	0.997932		32.7059	-0.0862851
67200	K01710	09100 Metabolism	09109 Metabolism of terpenoids and polyketides	00523 Polyketide sugar unit biosynthesis [PATH:ko00523]	rfbB, rmlB, rffG; dTDP-glucose 4,6-dehydratase [EC:4.2.1.46]	NA	GC_00001664	DESpr20G08_bin28	dnaE2_29	Error-prone DNA polymerase	0	0	0	0	0	0	0	0	L	Replication, recombination and repair	COG0587	DNA polymerase III, alpha subunit (DnaE) (PDB:2HNH)	PF01336.28	OB-fold nucleic acid binding domain			3.30834	-0.383344	1.04021	-0.368527	0.712481	NA		2.65437	-0.00493687	2.61542	-0.0018876	0.998494	NA		4.23512	-0.592832	1.64221	-0.360998	0.718101	0.997932		0.734637	2.10354
67201	K03060	09120 Genetic Information Processing	09121 Transcription	03020 RNA polymerase [PATH:ko03020]	rpoZ; DNA-directed RNA polymerase subunit omega [EC:2.7.7.6]	NA	GC_00000152	DESpr20G08_bin28	fdxE_22	Ferredoxin-6	0	0	K04755	ferredoxin, 2Fe-2S	0	0	0	0	C	Energy production and conversion	COG0633	Ferredoxin (Fdx) (PDB:1KRH)	PF00111.30	2Fe-2S iron-sulfur cluster binding domain			12.1972	0.523876	0.652812	0.802492	0.422269	0.985135		14.653	0.910901	1.12605	0.808931	0.418555	0.999104		9.44036	-0.175029	1.21216	-0.144395	0.885189	0.997932		6.26348	-0.189721
67202	K02115	09100 Metabolism	09102 Energy metabolism	00190 Oxidative phosphorylation [PATH:ko00190]	ATPF1G, atpG; F-type H+-transporting ATPase subunit gamma	NA	GC_00000617	DESpr20G08_bin28	purD_23	Phosphoribosylamine--glycine ligase	COG0151	Purine biosynthesis	K01945	phosphoribosylamine---glycine ligase [EC:6.3.4.13]	M00048	Inosine monophosphate biosynthesis, PRPP + glutamine => IMP	M00048	Pathway modules; Nucleotide metabolism; Purine metabolism	F	Nucleotide transport and metabolism	COG0151	Phosphoribosylamine-glycine ligase (PurD) (PDB:1GSO)	PF01071.22	Phosphoribosylglycinamide synthetase, ATP-grasp (A) domain			9.69614	-0.232727	0.738368	-0.315191	0.752616	0.990759		11.2719	-0.560454	1.39288	-0.402371	0.687411	0.999104		7.99236	0.207858	1.23131	0.16881	0.865946	0.997932		11.3544	-0.966425
67203	0	#N/A	#N/A	#N/A	#N/A	NA	GC_00000164	DESpr20G08_bin28	xseA_23	Exodeoxyribonuclease 7 large subunit	0	0	K03601	exodeoxyribonuclease VII large subunit [EC:3.1.11.6]	0	0	0	0	L	Replication, recombination and repair	COG1570	Exonuclease VII, large subunit (XseA)	PF02601.18	Exonuclease VII, large subunit			10.9009	-0.197042	0.975346	-0.202023	0.839899	0.994758		12.5274	0.0527434	1.25162	0.0421402	0.966387	0.999104		9.11159	-0.651086	4.58937	-0.141868	0.887184	0.997932		4.56655	1.93264
67204	0	#N/A	#N/A	#N/A	#N/A	NA	GC_00000755	DESpr20G08_bin28	None	None	COG1894|COG1905	NADH dehydrogenase|NADH dehydrogenase	K22515	formate dehydrogenase beta subunit [EC:1.17.1.9]	0	0	0	0	C|C	Energy production and conversion|Energy production and conversion	COG1894|COG1905	NADH:ubiquinone oxidoreductase, NADH-binding 51 kD subunit (chain F) (NuoF) (PDB:2FUG)|NADH:ubiquinone oxidoreductase 24 kD subunit (chain E) (NuoE) (PDB:5XF9)	PF01512.20	Respiratory-chain NADH dehydrogenase 51 Kd subunit			14.8705	-0.233705	0.526037	-0.444275	0.656844	0.986167		15.0312	-0.469785	1.13936	-0.412324	0.680102	0.999104		15.0417	-0.0229244	0.915863	-0.0250304	0.980031	0.997932		8.17857	0.650954
67205	K09826	09180 Brite Hierarchies	09182 Protein families: genetic information processing	03000 Transcription factors [BR:ko03000]	irr; Fur family transcriptional regulator, iron response regulator	NA	GC_00000551	DESpr20G08_bin28	ftsY_23	Signal recognition particle receptor FtsY	0	0	K03110	fused signal recognition particle receptor	0	0	0	0	U	Intracellular trafficking, secretion, and vesicular transport	COG0552	Signal recognition particle GTPase FtsY (FtsY) (PDB:4AK9)	PF00448.25	SRP54-type protein, GTPase domain			16.3291	0.0706336	0.514629	0.137252	0.890832	0.994758		15.4306	0.0555129	1.13366	0.0489677	0.960945	0.999104		17.7944	0.0621361	0.855262	0.0726516	0.942083	0.997932		5.89707	1.67398
67206	K02881	09120 Genetic Information Processing	09122 Translation	03010 Ribosome [PATH:ko03010]	RP-L18, MRPL18, rplR; large subunit ribosomal protein L18	NA	GC_00000666	DESpr20G08_bin28	None	None	0	0	0	0	0	0	0	0	G|E|R	Carbohydrate transport and metabolism|Amino acid transport and metabolism|General function prediction only	COG0697	Permease of the drug/metabolite transporter (DMT) superfamily (RhaT) (PDB:5I20)	PF00892.23	EamA-like transporter family			4.48769	0.752371	0.937712	0.802347	0.422352	0.985135		6.01572	1.53293	1.66653	0.919835	0.357659	0.999104		2.67389	-1.05697	2.05684	-0.513878	0.607337	NA		0.872972	2.35131
67207	K00549	09100 Metabolism	09105 Amino acid metabolism	00270 Cysteine and methionine metabolism [PATH:ko00270]	metE; 5-methyltetrahydropteroyltriglutamate--homocysteine methyltransferase [EC:2.1.1.14]	NA	GC_00002643	DESpr20G08_bin28	yciB_25	Intracellular septation protein	0	0	K06190	intracellular septation protein	0	0	0	0	D	Cell cycle control, cell division, chromosome partitioning	COG2917	Intracellular septation protein A (YciB)	PF04279.18	Intracellular septation protein A			26.1619	0.355745	0.44782	0.794392	0.426967	0.985135		20.2315	0.897566	0.982289	0.91375	0.360848	0.999104		34.1369	-0.0299162	0.662362	-0.0451659	0.963975	0.997932		4.09292	4.57904
67208	K22210	09100 Metabolism	09106 Metabolism of other amino acids	00471 D-Glutamine and D-glutamate metabolism [PATH:ko00471]	DGLUCY; D-glutamate cyclase [EC:4.2.1.48]	NA	GC_00002664	DESpr20G08_bin28	yfcG_47	Disulfide-bond oxidoreductase YfcG	0	0	K11209	GSH-dependent disulfide-bond oxidoreductase [EC:1.8.4.-]	0	0	0	0	O	Posttranslational modification, protein turnover, chaperones	COG0625	Glutathione S-transferase (GstA) (PDB:1A0F)	PF13417.9	Glutathione S-transferase, N-terminal domain			4.03407	0.100696	0.945516	0.106498	0.915187	NA		4.07514	0.0939424	2.18016	0.0430896	0.96563	0.999104		4.04465	-0.0212216	1.64249	-0.0129204	0.989691	NA		1.17349	2.77551
67209	0	#N/A	#N/A	#N/A	#N/A	NA	GC_00000559	DESpr20G08_bin28	metZ_20	O-succinylhomoserine sulfhydrylase	COG0626	Methionine biosynthesis	K10764	O-succinylhomoserine sulfhydrylase [EC:2.5.1.-]	0	0	0	0	E	Amino acid transport and metabolism	COG0626	Cystathionine beta-lyase/cystathionine gamma-synthase (MetC) (PDB:1CL1)	PF01053.23	Cys/Met metabolism PLP-dependent enzyme			10.0311	0.799325	0.719309	1.11124	0.266465	0.980682		7.49503	-0.104123	1.55717	-0.0668666	0.946688	0.999104		13.4528	1.46676	1.05431	1.39121	0.164162	0.997932		7.61387	-1.31803
67210	K00666	09180 Brite Hierarchies	09181 Protein families: metabolism	01004 Lipid biosynthesis proteins [BR:ko01004]	K00666; fatty-acyl-CoA synthase [EC:6.2.1.-]	NA	GC_00000647	DESpr20G08_bin28	folE2_18	GTP cyclohydrolase FolE2	COG1469	Folate biosynthesis	K09007	GTP cyclohydrolase IB [EC:3.5.4.16]	M00126	Tetrahydrofolate biosynthesis, GTP => THF	M00126	Pathway modules; Metabolism of cofactors and vitamins; Cofactor and vitamin metabolism	H	Coenzyme transport and metabolism	COG1469	GTP cyclohydrolase FolE2 (FolE2) (PDB:2R5R) (PUBMED:19767425)	PF02649.17	Type I GTP cyclohydrolase folE2			35.0138	-0.810719	0.399996	-2.02682	0.0426808	0.632165		33.0551	-0.845357	0.841726	-1.00431	0.315228	0.999104		38.4857	-0.780144	0.649878	-1.20045	0.229966	0.997932		30.2406	-0.56572
67211	K03671	09150 Organismal Systems	09151 Immune system	04621 NOD-like receptor signaling pathway [PATH:ko04621]	trxA; thioredoxin 1	NA	GC_00000344	DESpr20G08_bin28	trkI_23	Trk system potassium uptake protein TrkI	0	0	K03498	trk system potassium uptake protein	0	0	0	0	P	Inorganic ion transport and metabolism	COG0168	Trk-type K+ transport system, membrane component (TrkG) (PDB:3PJZ)	PF02386.19	Cation transport protein			17.0483	-0.387516	0.703955	-0.550484	0.581988	0.985135		15.4951	-0.945448	1.43089	-0.66074	0.508779	0.999104		19.568	0.124336	0.829191	0.149949	0.880805	0.997932		6.74662	2.61927
67212	0	#N/A	#N/A	#N/A	#N/A	NA	GC_00001373	DESpr20G08_bin28	aruI_19	putative 2-ketoarginine decarboxylase AruI	COG0028	Isoleucine, leucine, valine biosynthesis	K12253	5-guanidino-2-oxopentanoate decarboxylase [EC:4.1.1.75]	0	0	0	0	E|H	Amino acid transport and metabolism|Coenzyme transport and metabolism	COG0028	Acetolactate synthase large subunit or other thiamine pyrophosphate-requiring enzyme (IlvB) (PDB:1BFD)	PF02776.21	Thiamine pyrophosphate enzyme, N-terminal TPP binding domain			12.0448	-0.330155	0.71586	-0.461201	0.644655	0.985135		11.3077	-0.206912	1.53398	-0.134885	0.892703	0.999104		13.2605	-0.547502	0.983158	-0.556881	0.577609	0.997932		4.80265	1.33045
67213	K15270	09180 Brite Hierarchies	09183 Protein families: signaling and cellular processes	02000 Transporters [BR:ko02000]	sam; S-adenosylmethionine uptake transporter	NA	GC_00002210	DESpr20G08_bin28	rsmJ_7	Ribosomal RNA small subunit methyltransferase J	COG4123	tRNA modification	K15984	16S rRNA (guanine1516-N2)-methyltransferase [EC:2.1.1.242]	0	0	0	0	J	Translation, ribosomal structure and biogenesis	COG4123	tRNA1(Val) A37 N6-methylase TrmN6 (TrmN6)	PF04445.16	Putative SAM-dependent methyltransferase			0.530012	1.68078	2.93179	0.573294	0.566445	NA		NA	NA	NA	NA	NA	NA		0.910261	3.56855	4.12242	0.865645	0.386685	NA		#N/A	#N/A
67214	0	#N/A	#N/A	#N/A	#N/A	NA	GC_00003979	DESpr20G08_bin28	None	None	0	0	0	0	0	0	0	0	0	0	0	0	0	0			9.83695	0.0663042	0.615736	0.107683	0.914247	0.995248		8.268	0.568372	1.45234	0.391349	0.695539	0.999104		11.964	-0.373931	1.0113	-0.369752	0.711567	0.997932		1.97965	3.5294
67215	0	#N/A	#N/A	#N/A	#N/A	NA	GC_00004752	DESpr20G08_bin28	None	None	0	0	0	0	0	0	0	0	0	0	0	0	0	0			2.69128	-1.30416	1.35176	-0.964783	0.334654	NA		3.19845	-1.18416	2.4116	-0.49103	0.623406	0.999104		2.15235	-1.40413	2.68029	-0.52387	0.600369	NA		1.24029	2.85831
67216	K07478	09190 Not Included in Pathway or Brite	09192 Unclassified: genetic information processing	99976 Replication and repair	ycaJ; putative ATPase	NA	GC_00000556	DESpr20G08_bin28	gmk_20	Guanylate kinase	0	0	K00942	guanylate kinase [EC:2.7.4.8]	M00050	Guanine ribonucleotide biosynthesis IMP => GDP,GTP	M00050	Pathway modules; Nucleotide metabolism; Purine metabolism	F	Nucleotide transport and metabolism	COG0194	Guanylate kinase (Gmk) (PDB:1EX6)	PF00625.24	Guanylate kinase			8.3648	0.410465	0.76108	0.539319	0.589667	0.985135		4.24853	-1.368	1.95064	-0.701307	0.483111	0.999104		13.7102	1.08441	0.980939	1.10548	0.268951	0.997932		3.15314	0.35077
67217	0	#N/A	#N/A	#N/A	#N/A	NA	GC_00003117	DESpr20G08_bin28	None	None	0	0	0	0	0	0	0	0	S	Function unknown	COG1561	Uncharacterized stationary-phase protein YicC, UPF0701 family (YicC) (PUBMED:1925027)	PF08340.14	Domain of unknown function (DUF1732)			9.7147	-0.649324	0.788601	-0.823387	0.410288	0.985135		11.8484	-0.950463	1.3535	-0.702225	0.482539	0.999104		7.32284	-0.0957557	1.35404	-0.0707188	0.943622	0.997932		4.48408	4.71064
67218	0	#N/A	#N/A	#N/A	#N/A	NA	GC_00004307	DESpr20G08_bin28	None	None	0	0	0	0	0	0	0	0	S	Function unknown	COG5388	Uncharacterized conserved protein	PF07310.16	PAS domain			0.808842	1.81915	2.36171	0.770269	0.441141	NA		1.00907	3.621	4.71898	0.767327	0.442887	NA		0.582006	-0.18116	4.56368	-0.039696	0.968336	NA		#N/A	#N/A
67219	K01586	09100 Metabolism	09105 Amino acid metabolism	00300 Lysine biosynthesis [PATH:ko00300]	lysA; diaminopimelate decarboxylase [EC:4.1.1.20]	NA	GC_00000552	DESpr20G08_bin28	aroH_20	Phospho-2-dehydro-3-deoxyheptonate aldolase	COG3200	Aromatic amino acid biosynthesis	K01626	3-deoxy-7-phosphoheptulonate synthase [EC:2.5.1.54]	M00022	Shikimate pathway, phosphoenolpyruvate + erythrose-4P => chorismate	M00022	Pathway modules; Amino acid metabolism; Aromatic amino acid metabolism	E	Amino acid transport and metabolism	COG3200	3-deoxy-D-arabino-heptulosonate 7-phosphate (DAHP) synthase, class II (AroG2) (PDB:6BMC)	PF01474.19	Class-II DAHP synthetase family			71.1609	0.33189	0.312002	1.06374	0.287445	0.980682		67.5996	0.431298	0.657255	0.656211	0.511688	0.999104		77.3425	0.199268	0.502261	0.396742	0.691557	0.997932		20.6051	1.96785
67220	K01778	09100 Metabolism	09105 Amino acid metabolism	00300 Lysine biosynthesis [PATH:ko00300]	dapF; diaminopimelate epimerase [EC:5.1.1.7]	NA	GC_00000715	DESpr20G08_bin28	cdhR_73	HTH-type transcriptional regulator CdhR	0	0	K21826	AraC family transcriptional regulator, glycine betaine-responsive activator	0	0	0	0	K	Transcription	COG4977	Transcriptional regulator GlxA, contains an amidase domain and an AraC-type DNA-binding HTH domain (GlxA)	PF12833.10	Helix-turn-helix domain			16.527	0.262815	0.574257	0.457661	0.647196	0.985135		18.0922	-0.353187	1.05816	-0.333775	0.738549	0.999104		15.1038	1.16603	0.941221	1.23885	0.215401	0.997932		5.74349	5.06916
67221	K01915	09100 Metabolism	09101 Carbohydrate metabolism	00630 Glyoxylate and dicarboxylate metabolism [PATH:ko00630]	glnA, GLUL; glutamine synthetase [EC:6.3.1.2]	NA	GC_00000756	DESpr20G08_bin28	livK_4	Leucine-specific-binding protein	0	0	K01999	branched-chain amino acid transport system substrate-binding protein	0	0	0	0	E	Amino acid transport and metabolism	COG0683	ABC-type branched-chain amino acid transport system, periplasmic component (LivK) (PDB:1USG)	PF13458.9	Periplasmic binding protein			279.525	0.282153	0.360883	0.781839	0.434309	0.985135		276.594	0.913912	0.527043	1.73403	0.0829119	0.883554		289.283	-0.461041	0.388197	-1.18764	0.234973	0.997932		86.0894	0.860008
67222	K09970	09130 Environmental Information Processing	09131 Membrane transport	02010 ABC transporters [PATH:ko02010]	aapQ, bztB; general L-amino acid transport system permease protein	NA	GC_00000848	DESpr20G08_bin28	lptB_101	Lipopolysaccharide export system ATP-binding protein LptB	0	0	K01995	branched-chain amino acid transport system ATP-binding protein	0	0	0	0	E	Amino acid transport and metabolism	COG0411	ABC-type branched-chain amino acid transport system, ATPase component LivG (LivG) (PDB:1G9X) (PUBMED:29514851)	PF00005.30	ABC transporter			22.7494	0.176989	0.608635	0.290796	0.771208	0.990759		21.4525	0.655248	1.1532	0.568199	0.5699	0.999104		24.7009	-0.389612	0.754312	-0.516513	0.605496	0.997932		8.16948	0.56815
67223	0	#N/A	#N/A	#N/A	#N/A	NA	GC_00000791	DESpr20G08_bin28	livF_115	High-affinity branched-chain amino acid transport ATP-binding protein LivF	0	0	K01996	branched-chain amino acid transport system ATP-binding protein	0	0	0	0	E	Amino acid transport and metabolism	COG0410	ABC-type branched-chain amino acid transport system, ATPase component LivF (LivF) (PDB:1JI0) (PUBMED:26527648;32250026)	PF00005.30	ABC transporter			8.89299	0.630215	0.776361	0.811756	0.416932	0.985135		6.03981	1.30692	1.66597	0.784485	0.432756	0.999104		12.68	0.236448	1.14818	0.205933	0.836843	0.997932		1.44134	1.03651
67224	0	#N/A	#N/A	#N/A	#N/A	NA	GC_00000913	DESpr20G08_bin28	livH_107	High-affinity branched-chain amino acid transport system permease protein LivH	0	0	K01997	branched-chain amino acid transport system permease protein	0	0	0	0	E	Amino acid transport and metabolism	COG0559	Branched-chain amino acid ABC-type transport system, permease component (LivH)	PF02653.19	Branched-chain amino acid transport system / permease component			15.8545	-0.252717	0.581298	-0.434745	0.663747	0.990759		9.35971	-0.322041	1.39429	-0.230972	0.817337	0.999104		24.3762	-0.243942	0.744494	-0.327662	0.743168	0.997932		3.39137	2.66827
67225	K06958	09180 Brite Hierarchies	09182 Protein families: genetic information processing	03019 Messenger RNA biogenesis [BR:ko03019]	rapZ; RNase adapter protein RapZ	NA	GC_00000859	DESpr20G08_bin28	None	None	0	0	K01998	branched-chain amino acid transport system permease protein	0	0	0	0	E	Amino acid transport and metabolism	COG4177	ABC-type branched-chain amino acid transport system, permease component (LivM)	PF02653.19	Branched-chain amino acid transport system / permease component			17.2443	0.00339321	0.545752	0.00621749	0.995039	0.999761		19.1377	-0.0177896	1.02213	-0.0174045	0.986114	0.999104		15.3194	-0.0337906	0.954764	-0.0353916	0.971768	0.997932		5.53835	5.01625
67226	K01776	09100 Metabolism	09106 Metabolism of other amino acids	00471 D-Glutamine and D-glutamate metabolism [PATH:ko00471]	murI; glutamate racemase [EC:5.1.1.3]	NA	GC_00000656	DESpr20G08_bin28	typA_21	GTP-binding protein TypA/BipA	0	0	K06207	GTP-binding protein	0	0	0	0	T	Signal transduction mechanisms	COG1217	Predicted membrane GTPase TypA/BipA involved in stress response (TypA) (PDB:5A9V)	PF00009.30	Elongation factor Tu GTP binding domain			26.656	-0.577744	0.532964	-1.08402	0.278355	0.980682		22.4869	-0.503936	0.945007	-0.533261	0.593853	0.999104		32.5692	-0.670795	0.822726	-0.815333	0.414882	0.997932		26.4036	-1.33759
67227	K02225	09100 Metabolism	09108 Metabolism of cofactors and vitamins	00860 Porphyrin and chlorophyll metabolism [PATH:ko00860]	cobC1, cobC; cobalamin biosynthetic protein CobC	NA	GC_00001293	DESpr20G08_bin28	None	None	0	0	0	0	0	0	0	0	S	Function unknown	COG5470	Uncharacterized conserved protein, DUF1330 family	PF07045.14	Domain of unknown function (DUF1330)			2.80622	-0.940307	1.16654	-0.806062	0.420207	NA		3.6876	-0.888619	2.05324	-0.432788	0.665169	0.999104		1.81583	-1.16094	2.65852	-0.436686	0.662339	NA		2.7641	-0.0935688
67228	K05540	09180 Brite Hierarchies	09182 Protein families: genetic information processing	03016 Transfer RNA biogenesis [BR:ko03016]	dusB; tRNA-dihydrouridine synthase B [EC:1.-.-.-]	NA	GC_00000718	DESpr20G08_bin28	alaS_34	Alanine--tRNA ligase	COG0013	Aminoacyl-tRNA synthetases	K01872	alanyl-tRNA synthetase [EC:6.1.1.7]	0	0	0	0	J	Translation, ribosomal structure and biogenesis	COG0013	Alanyl-tRNA synthetase (AlaS) (PDB:2ZZE)	PF01411.22	tRNA synthetases class II (A)			58.6749	0.0402234	0.323892	0.124188	0.901167	0.995248		53.2313	-0.176646	0.707324	-0.249739	0.80279	0.999104		67.0162	0.216956	0.515706	0.420697	0.673976	0.997932		24.006	1.00642
67229	K01870	09120 Genetic Information Processing	09122 Translation	00970 Aminoacyl-tRNA biosynthesis [PATH:ko00970]	IARS, ileS; isoleucyl-tRNA synthetase [EC:6.1.1.5]	NA	GC_00000597	DESpr20G08_bin28	recA_24	Protein RecA	0	0	K03553	recombination protein RecA	0	0	0	0	L	Replication, recombination and repair	COG0468	RecA/RadA recombinase (RecA) (PDB:1B22)	PF00154.24	recA bacterial DNA recombination protein			44.2744	-0.406609	0.415224	-0.979254	0.327455	0.985135		39.4063	-0.168097	0.826232	-0.203451	0.838783	0.999104		51.4324	-0.64124	0.586305	-1.0937	0.274088	0.997932		26.4368	-0.263061
67230	K09823	09140 Cellular Processes	09145 Cellular community - prokaryotes	02024 Quorum sensing [PATH:ko02024]	zur; Fur family transcriptional regulator, zinc uptake regulator	NA	GC_00004790	DESpr20G08_bin28	None	None	0	0	0	0	0	0	0	0	0	0	0	0	0	0			0.686054	-1.64342	2.39207	-0.687032	0.492063	NA		0.764859	-0.441159	4.84054	-0.0911384	0.927383	NA		0.618203	-2.57284	4.8088	-0.535027	0.592631	NA		0.228983	0.433714
67231	0	#N/A	#N/A	#N/A	#N/A	NA	GC_00001472	DESpr20G08_bin28	rcsC_93	Sensor histidine kinase RcsC	0	0	K13587	two-component system, cell cycle sensor histidine kinase and response regulator CckA [EC:2.7.13.3]	0	0	0	0	T|T	Signal transduction mechanisms|Signal transduction mechanisms	COG2204|COG4191	DNA-binding transcriptional response regulator, NtrC family, contains REC, AAA-type ATPase, and a Fis-type DNA-binding domains (AtoC) (PDB:1ZY2)|Signal transduction histidine kinase regulating C4-dicarboxylate transport system (PDB:4GCZ)	PF02518.29	Histidine kinase-, DNA gyrase B-, and HSP90-like ATPase			2.2181	-1.72311	1.44295	-1.19416	0.232417	NA		2.16595	-4.47864	3.15787	-1.41825	0.156118	NA		2.38906	-0.157537	2.30102	-0.0684641	0.945416	NA		1.1926	2.8041
67232	0	#N/A	#N/A	#N/A	#N/A	NA	GC_00003093	DESpr20G08_bin28	rsmB_45	Ribosomal RNA small subunit methyltransferase B	COG0144	16S rRNA modification	K03500	16S rRNA (cytosine967-C5)-methyltransferase [EC:2.1.1.176]	0	0	0	0	J	Translation, ribosomal structure and biogenesis	COG0144	16S rRNA C967 or C1407 C5-methylase, RsmB/RsmF family (RsmB) (PDB:2FRX)	PF01189.20	16S rRNA methyltransferase RsmB/F			4.08032	0.138765	1.19027	0.116583	0.907191	NA		4.6549	1.34626	2.12923	0.632274	0.527208	0.999104		3.39495	-2.33113	2.08613	-1.11744	0.263805	NA		0.782324	2.19048
67233	0	#N/A	#N/A	#N/A	#N/A	NA	GC_00000607	DESpr20G08_bin28	guaB_23	Inosine-5'-monophosphate dehydrogenase	COG0516|COG2524	Purine biosynthesis	K00088	IMP dehydrogenase [EC:1.1.1.205]	M00050	Guanine ribonucleotide biosynthesis IMP => GDP,GTP	M00050	Pathway modules; Nucleotide metabolism; Purine metabolism	F|K	Nucleotide transport and metabolism|Transcription	COG0516|COG2524	IMP dehydrogenase/GMP reductase (GuaB) (PDB:1B3O)|Predicted transcriptional regulator, contains C-terminal CBS domains	PF00478.28	IMP dehydrogenase / GMP reductase domain			17.3592	-0.392164	0.552493	-0.709808	0.477823	0.985135		14.0601	-0.339077	1.15287	-0.294115	0.76867	0.999104		21.9607	-0.458289	0.867284	-0.528419	0.597209	0.997932		9.48524	-0.165841
67234	0	#N/A	#N/A	#N/A	#N/A	NA	GC_00000257	DESpr20G08_bin28	None	None	0	0	0	0	0	0	0	0	S	Function unknown	COG3894	Uncharacterized 2Fe-2S and 4Fe-4S clusters-containing protein, contains DUF4445 domain (PDB:4C1N)	PF14574.9	C-terminal domain of RACo the ASKHA domain			22.2412	-0.665386	0.608822	-1.09291	0.274435	0.980682		29.665	-0.929306	0.895101	-1.03821	0.299171	0.999104		13.7249	-0.0478528	0.978356	-0.0489114	0.96099	0.997932		12.9616	2.57651
67235	K03558	09190 Not Included in Pathway or Brite	09194 Poorly characterized	99996 General function prediction only	cvpA; membrane protein required for colicin V production	NA	GC_00000855	DESpr20G08_bin28	sufS_39	Cysteine desulfurase	0	0	K11717	cysteine desulfurase / selenocysteine lyase [EC:2.8.1.7 4.4.1.16]	0	0	0	0	E	Amino acid transport and metabolism	COG0520	Selenocysteine lyase/Cysteine desulfurase (CsdA) (PDB:4LW2)	PF00266.22	Aminotransferase class-V			21.0272	-0.4437	0.467344	-0.949407	0.342414	0.985135		20.3392	-0.522336	1.00641	-0.51901	0.603754	0.999104		22.4893	-0.414896	0.789829	-0.525299	0.599375	0.997932		10.6434	0.845688
67236	0	#N/A	#N/A	#N/A	#N/A	NA	GC_00003411	DESpr20G08_bin28	None	None	0	0	0	0	0	0	0	0	0	0	0	0	0	0			7.05032	0.0090499	0.857559	0.0105531	0.99158	0.999761		7.00507	0.0533407	1.8101	0.0294684	0.976491	0.999104		7.26153	-0.148267	1.31292	-0.112929	0.910087	0.997932		1.92724	3.49587
67237	0	#N/A	#N/A	#N/A	#N/A	NA	GC_00002650	DESpr20G08_bin28	None	None	0	0	0	0	0	0	0	0	0	0	0	0	0	0			4.22836	0.784473	0.990181	0.792251	0.428214	NA		3.66863	-0.284837	2.29173	-0.124289	0.901087	0.999104		5.05538	1.87155	1.55784	1.20137	0.229606	0.997932		3.06053	-0.72817
67238	0	#N/A	#N/A	#N/A	#N/A	NA	GC_00000146	DESpr20G08_bin28	sufD_23	FeS cluster assembly protein SufD	0	0	K09015	Fe-S cluster assembly protein SufD	0	0	0	0	O	Posttranslational modification, protein turnover, chaperones	COG0719	Fe-S cluster assembly scaffold protein SufB (SufB) (PDB:1VH4)	PF01458.20	SUF system FeS cluster assembly, SufBD			32.3975	0.0304178	0.451636	0.0673503	0.946303	0.995343		29.9187	-0.662025	0.856827	-0.772647	0.439731	0.999104		36.3791	0.704152	0.672816	1.04657	0.295296	0.997932		10.5281	5.9426
67239	K00239	09100 Metabolism	09101 Carbohydrate metabolism	00020 Citrate cycle (TCA cycle) [PATH:ko00020]	sdhA, frdA; succinate dehydrogenase / fumarate reductase, flavoprotein subunit [EC:1.3.5.1 1.3.5.4]	NA	GC_00000425	DESpr20G08_bin28	sufC_23	putative ATP-dependent transporter SufC	0	0	K09013	Fe-S cluster assembly ATP-binding protein	0	0	0	0	O	Posttranslational modification, protein turnover, chaperones	COG0396	Fe-S cluster assembly ATPase SufC (SufC) (PDB:2D3W)	PF00005.30	ABC transporter			29.8782	-0.656633	0.439542	-1.4939	0.135201	0.929663		24.7634	-1.09953	0.920874	-1.19401	0.232476	0.999104		37.1861	-0.344281	0.669053	-0.514579	0.606847	0.997932		21.1992	-0.283742
67240	K00383	09100 Metabolism	09106 Metabolism of other amino acids	00480 Glutathione metabolism [PATH:ko00480]	GSR, gor; glutathione reductase (NADPH) [EC:1.8.1.7]	NA	GC_00000217	DESpr20G08_bin28	sufB_23	FeS cluster assembly protein SufB	0	0	K09014	Fe-S cluster assembly protein SufB	0	0	0	0	O	Posttranslational modification, protein turnover, chaperones	COG0719	Fe-S cluster assembly scaffold protein SufB (SufB) (PDB:1VH4)	PF01458.20	SUF system FeS cluster assembly, SufBD			67.3139	0.127573	0.383275	0.332851	0.739247	0.990759		66.7793	0.0627328	0.724623	0.086573	0.931011	0.999104		69.4135	0.151971	0.512267	0.296663	0.766724	0.997932		55.1905	-0.952923
67241	K01690	09100 Metabolism	09101 Carbohydrate metabolism	00030 Pentose phosphate pathway [PATH:ko00030]	edd; phosphogluconate dehydratase [EC:4.2.1.12]	NA	GC_00000596	DESpr20G08_bin28	nifS_11	Cysteine desulfurase NifS	0	0	K04487	cysteine desulfurase [EC:2.8.1.7]	0	0	0	0	E	Amino acid transport and metabolism	COG1104	Cysteine desulfurase/Cysteine sulfinate desulfinase IscS or related enzyme, NifS family (NifS) (PDB:4IXO) (PUBMED:22773787;25825430)	PF00266.22	Aminotransferase class-V			14.4686	-0.454303	0.593857	-0.765004	0.444269	0.985135		11.9286	0.196417	1.29749	0.151383	0.879674	0.999104		18.0111	-0.973	0.861458	-1.12948	0.258695	0.997932		5.03333	0.768414
67242	K03555	09120 Genetic Information Processing	09124 Replication and repair	03430 Mismatch repair [PATH:ko03430]	mutS; DNA mismatch repair protein MutS	NA	GC_00000140	DESpr20G08_bin28	iscR_24	HTH-type transcriptional regulator IscR	0	0	K13643	Rrf2 family transcriptional regulator, iron-sulfur cluster assembly transcription factor	0	0	0	0	K	Transcription	COG1959	DNA-binding transcriptional regulator, IscR family (IscR) (PDB:1XD7)	PF02082.23	Iron-dependent Transcriptional regulator			7.37841	0.0627267	0.84945	0.0738439	0.941135	0.995248		8.76897	-0.60431	1.43035	-0.422492	0.672666	0.999104		5.91569	1.23783	1.59763	0.774791	0.438463	0.997932		12.9198	-1.74246
67243	K14083	09100 Metabolism	09102 Energy metabolism	00680 Methane metabolism [PATH:ko00680]	mttB; trimethylamine---corrinoid protein Co-methyltransferase [EC:2.1.1.250]	NA	GC_00000406	DESpr20G08_bin28	None	None	0	0	K07018	uncharacterized protein	0	0	0	0	R	General function prediction only	COG2945	Alpha/beta superfamily hydrolase (PDB:2FUK)	PF02129.21	X-Pro dipeptidyl-peptidase (S15 family)			30.1597	0.298413	0.433945	0.687676	0.491657	0.985135		26.7591	0.301029	0.940468	0.320084	0.748905	0.999104		35.0515	0.245392	0.644911	0.380505	0.703571	0.997932		10.065	1.08379
67244	0	#N/A	#N/A	#N/A	#N/A	NA	GC_00001385	DESpr20G08_bin28	iolG_62	Myo-inositol 2-dehydrogenase	0	0	K16044	scyllo-inositol 2-dehydrogenase (NADP+) [EC:1.1.1.371]	0	0	0	0	R	General function prediction only	COG0673	Predicted dehydrogenase (MviM) (PDB:3UUW)	PF01408.25	Oxidoreductase family, NAD-binding Rossmann fold			19.1764	0.0703722	0.534628	0.131629	0.895278	0.994978		14.7251	-1.06973	1.1304	-0.94632	0.343985	0.999104		25.2617	0.84425	0.743009	1.13626	0.255849	0.997932		5.7959	5.08062
67245	K03405	09100 Metabolism	09108 Metabolism of cofactors and vitamins	00860 Porphyrin and chlorophyll metabolism [PATH:ko00860]	chlI, bchI; magnesium chelatase subunit I [EC:6.6.1.1]	NA	GC_00001435	DESpr20G08_bin28	iolE_24	Inosose dehydratase	0	0	K03335	inosose dehydratase [EC:4.2.1.44]	0	0	0	0	G	Carbohydrate transport and metabolism	COG1082	Sugar phosphate isomerase/epimerase (YcjR) (PDB:3KTC) (PUBMED:30742415)	PF01261.27	Xylose isomerase-like TIM barrel			17.0803	-0.015867	0.542729	-0.0292356	0.976677	0.996813		11.7334	-0.36544	1.26814	-0.288169	0.773217	0.999104		24.1557	0.1683	0.75633	0.222522	0.823908	0.997932		5.74885	1.06011
67246	K23463	09190 Not Included in Pathway or Brite	09191 Unclassified: metabolism	99980 Enzymes with EC numbers	tgnC; (Z)-2-((N-methylformamido)methylene)-5-hydroxybutyrolactone dehydrogenase [EC:1.2.1.-]	NA	GC_00001318	DESpr20G08_bin28	iolG_63	Inositol 2-dehydrogenase/D-chiro-inositol 3-dehydrogenase	0	0	0	0	0	0	0	0	R	General function prediction only	COG0673	Predicted dehydrogenase (MviM) (PDB:3UUW)	PF01408.25	Oxidoreductase family, NAD-binding Rossmann fold			16.886	0.125461	0.606346	0.206913	0.836078	0.994758		12.3164	-1.23674	1.22166	-1.01235	0.311372	0.999104		22.9693	0.990724	0.818164	1.21091	0.225929	0.997932		6.94831	1.40908
67247	0	#N/A	#N/A	#N/A	#N/A	NA	GC_00001522	DESpr20G08_bin28	degA_10	HTH-type transcriptional regulator DegA	0	0	K02529	LacI family transcriptional regulator	0	0	0	0	K	Transcription	COG1609	DNA-binding transcriptional regulator, LacI/PurR family (PurR) (PDB:1BDH)	PF13377.9	Periplasmic binding protein-like domain			17.8149	0.119725	0.513539	0.233138	0.815654	0.994393		20.6222	0.0545527	0.980276	0.0556503	0.95562	0.999104		14.6964	0.156301	0.919416	0.17	0.86501	0.997932		5.86271	5.0977
67248	K05571	09180 Brite Hierarchies	09183 Protein families: signaling and cellular processes	02000 Transporters [BR:ko02000]	mnhG, mrpG; multicomponent Na+:H+ antiporter subunit G	NA	GC_00003622	DESpr20G08_bin28	None	None	0	0	0	0	0	0	0	0	0	0	0	0	0	0			2.08784	-0.575779	1.23625	-0.465746	0.641397	NA		1.44277	-1.86962	3.41342	-0.547724	0.583881	NA		2.94139	0.0315666	1.94947	0.0161924	0.987081	NA		0.643989	1.91045
67249	K21395	09180 Brite Hierarchies	09183 Protein families: signaling and cellular processes	02000 Transporters [BR:ko02000]	yiaO; TRAP-type transport system periplasmic protein	NA	GC_00001754	DESpr20G08_bin28	frcA_48	Fructose import ATP-binding protein FrcA	0	0	0	0	0	0	0	0	G	Carbohydrate transport and metabolism	COG1129	ABC-type sugar transport system, ATPase component (MglA)	PF00005.30	ABC transporter			25.0757	1.08718	0.619978	1.75358	0.0795021	0.821683		13.4013	0.291768	1.26732	0.230224	0.817918	0.999104		40.3176	1.45833	0.63684	2.28994	0.0220248	0.637363		3.92559	2.90542
67250	0	#N/A	#N/A	#N/A	#N/A	NA	GC_00001891	DESpr20G08_bin28	rbsC_16	Ribose import permease protein RbsC	0	0	K17214	inositol transport system permease protein	0	0	0	0	G	Carbohydrate transport and metabolism	COG1172	Ribose/xylose/arabinose/galactoside ABC-type transport system, permease component (AraH)	PF02653.19	Branched-chain amino acid transport system / permease component			50.9146	0.442859	0.383443	1.15495	0.24811	0.980682		38.3994	0.587681	0.789495	0.744376	0.456649	0.999104		67.8693	0.333037	0.526827	0.632157	0.527284	0.997932		9.56383	3.2351
67251	K06190	09190 Not Included in Pathway or Brite	09193 Unclassified: signaling and cellular processes	99978 Cell growth	ispZ; intracellular septation protein	NA	GC_00001874	DESpr20G08_bin28	mglB_9	D-galactose-binding periplasmic protein	0	0	K17213	inositol transport system substrate-binding protein	0	0	0	0	G	Carbohydrate transport and metabolism	COG1879	ABC-type sugar transport system, periplasmic component, contains N-terminal xre family HTH domain (RbsB) (PDB:1BA2)	PF13407.9	Periplasmic binding protein domain			472.092	0.642628	0.313308	2.05111	0.0402565	0.611289		343.178	0.645869	0.495482	1.30351	0.192399	0.999104		643.75	0.623405	0.346818	1.7975	0.0722568	0.997932		85.1887	3.19137
67252	K02230	09100 Metabolism	09108 Metabolism of cofactors and vitamins	00860 Porphyrin and chlorophyll metabolism [PATH:ko00860]	cobN; cobaltochelatase CobN [EC:6.6.1.2]	ID=DESpr20G08_bin_28-c_000000000005_38	GC_00001507	DESpr20G08_bin28	bglA_11	Beta-glucosidase A	0	0	K05350	beta-glucosidase [EC:3.2.1.21]	0	0	0	0	G	Carbohydrate transport and metabolism	COG2723	Beta-glucosidase/6-phospho-beta-glucosidase/beta-galactosidase (BglB) (PDB:4HZ6)	PF00232.21	Glycosyl hydrolase family 1			5.96549	-1.22875	0.869023	-1.41395	0.157377	0.979655		2.59151	-1.0221	2.58035	-0.396108	0.692025	NA		10.3105	-1.34131	1.1201	-1.19748	0.231118	0.997932		1.01131	2.56271
67253	0	#N/A	#N/A	#N/A	#N/A	NA	GC_00000001	DESpr20G08_bin28	malK_46	Maltose/maltodextrin import ATP-binding protein MalK	0	0	K10822	nonpolar-amino-acid-transporting ATPase [EC:7.4.2.2]	0	0	0	0	G	Carbohydrate transport and metabolism	COG3839	ABC-type sugar transport system, ATPase component MalK (MalK) (PDB:2ONK)	PF00005.30	ABC transporter			19.0483	-0.500568	0.661155	-0.757111	0.448983	0.985135		10.6951	-0.715812	1.39895	-0.511678	0.608876	0.999104		29.9865	-0.415717	0.74606	-0.557217	0.577379	0.997932		7.56649	-0.0215894
67254	K05800	09180 Brite Hierarchies	09182 Protein families: genetic information processing	03000 Transcription factors [BR:ko03000]	ybaO; Lrp/AsnC family transcriptional regulator	ID=DESpr20G08_bin_28-c_000000000005_40	GC_00001552	DESpr20G08_bin28	malL_15	Oligo-1,6-glucosidase	0	0	K01187	alpha-glucosidase [EC:3.2.1.20]	0	0	0	0	G	Carbohydrate transport and metabolism	COG0366	Glycosidase/amylase (phosphorylase) (AmyA) (PDB:2P67) (PUBMED:29684280)	PF00128.27	Alpha amylase, catalytic domain			20.8774	-0.625052	0.803128	-0.778272	0.436409	0.985135		5.54845	1.12681	1.75463	0.642194	0.520747	0.999104		40.4449	-0.947229	0.61987	-1.52811	0.126486	0.997932		2.41957	-0.475666
67255	K05555	09100 Metabolism	09109 Metabolism of terpenoids and polyketides	01057 Biosynthesis of type II polyketide products [PATH:ko01057]	actIV; cyclase [EC:4.-.-.-]	NA	GC_00001709	DESpr20G08_bin28	None	None	0	0	K10234	alpha-glucoside transport system permease protein	0	0	0	0	G	Carbohydrate transport and metabolism	COG0395	ABC-type glycerol-3-phosphate transport system, permease component (UgpE) (PDB:1VR4)	PF00528.25	Binding-protein-dependent transport system inner membrane component			33.7772	-1.41624	0.673043	-2.10424	0.0353574	0.560735		10.4654	-0.0291773	1.27401	-0.022902	0.981728	0.999104		63.6698	-1.77789	0.548201	-3.24313	0.00118226	0.0494183		4.41728	1.12785
67256	K15511	09100 Metabolism	09111 Xenobiotics biodegradation and metabolism	00362 Benzoate degradation [PATH:ko00362]	boxA; benzoyl-CoA 2,3-epoxidase subunit A [EC:1.14.13.208]	NA	GC_00001735	DESpr20G08_bin28	None	None	0	0	K10233	alpha-glucoside transport system permease protein	0	0	0	0	G	Carbohydrate transport and metabolism	COG1175	ABC-type sugar transport system, permease component (UgpA) (PDB:3FH6)	PF00528.25	Binding-protein-dependent transport system inner membrane component			70.6734	-1.86262	0.731429	-2.54655	0.0108793	0.283966		15.5681	-0.902072	1.13379	-0.795623	0.426251	0.999104		141.255	-2.02855	0.446364	-4.54461	5.50382e-06	0.000313718		14.9503	-0.691488
67257	K04037	09100 Metabolism	09108 Metabolism of cofactors and vitamins	00860 Porphyrin and chlorophyll metabolism [PATH:ko00860]	chlL; light-independent protochlorophyllide reductase subunit L [EC:1.3.7.7]	NA	GC_00001323	DESpr20G08_bin28	None	None	0	0	K10232	alpha-glucoside transport system substrate-binding protein	0	0	0	0	G	Carbohydrate transport and metabolism	COG1653	ABC-type glycerol-3-phosphate transport system, periplasmic component (UgpB) (PDB:2Z8D)	PF13416.9	Bacterial extracellular solute-binding protein			607.06	-1.37495	0.572567	-2.40138	0.0163333	0.339245		235.833	0.491922	0.515263	0.9547	0.33973	0.999104		1084.2	-2.0557	0.343274	-5.9885	2.11781e-09	1.42271e-07		124.61	-0.289914
67258	K07080	09190 Not Included in Pathway or Brite	09194 Poorly characterized	99997 Function unknown	K07080; uncharacterized protein	NA	GC_00003095	DESpr20G08_bin28	rafR_10	HTH-type transcriptional regulator RafR	0	0	K02529	LacI family transcriptional regulator	0	0	0	0	K	Transcription	COG1609	DNA-binding transcriptional regulator, LacI/PurR family (PurR) (PDB:1BDH)	PF13377.9	Periplasmic binding protein-like domain			10.1168	-0.0649501	0.881379	-0.0736915	0.941256	0.995248		9.73317	0.987872	1.64202	0.601622	0.547426	0.999104		10.7075	-1.40365	1.15875	-1.21135	0.225762	0.997932		1.88428	3.4609
67259	K08305	09180 Brite Hierarchies	09181 Protein families: metabolism	01011 Peptidoglycan biosynthesis and degradation proteins [BR:ko01011]	mltB; membrane-bound lytic murein transglycosylase B [EC:4.2.2.-]	NA	GC_00001020	DESpr20G08_bin28	ydhF_20	Oxidoreductase YdhF	0	0	0	0	0	0	0	0	R	General function prediction only	COG4989	Predicted oxidoreductase YdhF (YdhF) (PDB:1UR3)	PF00248.24	Aldo/keto reductase family			5.04874	1.05475	1.27833	0.825096	0.409317	0.985135		2.17767	-4.48603	3.12843	-1.43396	0.151585	NA		8.76027	2.93243	1.44948	2.02309	0.0430634	0.997932		8.28265	-2.52608
67260	0	#N/A	#N/A	#N/A	#N/A	NA	GC_00001174	DESpr20G08_bin28	msuD_8	Methanesulfonate monooxygenase	COG2141	Pyrimidine degradation	K04091	alkanesulfonate monooxygenase [EC:1.14.14.5]	0	0	0	0	H|R	Coenzyme transport and metabolism|General function prediction only	COG2141	Flavin-dependent oxidoreductase, luciferase family (includes alkanesulfonate monooxygenase SsuD and methylene tetrahydromethanopterin reductase) (SsuD) (PDB:1BRL)	PF00296.23	Luciferase-like monooxygenase			24.6153	1.67522	0.687537	2.43656	0.0148278	0.330788		13.5994	0.44132	1.29913	0.339705	0.734079	0.999104		38.8201	2.37228	0.731147	3.24461	0.00117613	0.0494183		4.38313	1.92111
67261	0	#N/A	#N/A	#N/A	#N/A	NA	GC_00002960	DESpr20G08_bin28	mngR_6	Mannosyl-D-glycerate transport/metabolism system repressor MngR	0	0	K03710	GntR family transcriptional regulator	0	0	0	0	K	Transcription	COG2188	DNA-binding transcriptional regulator, GntR family (MngR) (PDB:2WV0)	PF07702.16	UTRA domain			3.50759	0.829916	0.919775	0.902303	0.366896	NA		2.59144	0.967494	2.3744	0.407468	0.683664	NA		4.70656	0.728182	1.56072	0.466569	0.640808	0.997932		0.505654	1.56263
67262	0	#N/A	#N/A	#N/A	#N/A	NA	GC_00001153	DESpr20G08_bin28	iolG_64	Myo-inositol 2-dehydrogenase	0	0	0	0	0	0	0	0	R	General function prediction only	COG0673	Predicted dehydrogenase (MviM) (PDB:3UUW)	PF02894.20	Oxidoreductase family, C-terminal alpha/beta domain			6.08798	2.4451	0.912602	2.67926	0.00737843	0.217444		7.02689	2.12649	1.61322	1.31816	0.187449	0.999104		5.01547	2.91005	1.72906	1.68302	0.0923715	0.997932		0.758481	2.14766
67263	K01807	09100 Metabolism	09101 Carbohydrate metabolism	00030 Pentose phosphate pathway [PATH:ko00030]	rpiA; ribose 5-phosphate isomerase A [EC:5.3.1.6]	NA	GC_00000727	DESpr20G08_bin28	pgi_24	Glucose-6-phosphate isomerase	COG0166	Glycolysis	K01810	glucose-6-phosphate isomerase [EC:5.3.1.9]	M00001|M00004|M00892|M00909	Glycolysis (Embden-Meyerhof pathway), glucose => pyruvate|Pentose phosphate pathway (Pentose phosphate cycle)|UDP-N-acetyl-D-glucosamine biosynthesis, eukaryotes, glucose => UDP-GlcNAc|UDP-N-acetyl-D-glucosamine biosynthesis, prokaryotes, glucose => UDP-GlcNAc	M00001|M00004|M00892|M00909	Pathway modules; Carbohydrate metabolism; Central carbohydrate metabolism|Pathway modules; Carbohydrate metabolism; Central carbohydrate metabolism|Pathway modules; Carbohydrate metabolism; Other carbohydrate metabolism|Pathway modules; Carbohydrate metabolism; Other carbohydrate metabolism	G	Carbohydrate transport and metabolism	COG0166	Glucose-6-phosphate isomerase (Pgi) (PDB:1B0Z)	PF00342.22	Phosphoglucose isomerase			17.8752	-0.250678	0.740913	-0.338337	0.735109	0.990759		10.0173	-1.76744	1.5877	-1.11321	0.265619	0.999104		28.2799	0.314122	0.716869	0.438186	0.661251	0.997932		5.72437	1.64578
67264	0	#N/A	#N/A	#N/A	#N/A	NA	GC_00002493	DESpr20G08_bin28	pgl_23	6-phosphogluconolactonase	COG0363	Pentose phosphate pathway	K01057	6-phosphogluconolactonase [EC:3.1.1.31]	M00004|M00006|M00008	Pentose phosphate pathway (Pentose phosphate cycle)|Pentose phosphate pathway, oxidative phase, glucose 6P => ribulose 5P|Entner-Doudoroff pathway, glucose-6P => glyceraldehyde-3P + pyruvate	M00004|M00006|M00008	Pathway modules; Carbohydrate metabolism; Central carbohydrate metabolism|Pathway modules; Carbohydrate metabolism; Central carbohydrate metabolism|Pathway modules; Carbohydrate metabolism; Central carbohydrate metabolism	G	Carbohydrate transport and metabolism	COG0363	6-phosphogluconolactonase/Glucosamine-6-phosphate isomerase/deaminase (NagB) (PDB:2RI0) (PUBMED:24163345)	PF01182.23	Glucosamine-6-phosphate isomerases/6-phosphogluconolactonase			6.22589	0.777173	0.86004	0.903648	0.366182	0.985135		6.0946	3.04427	1.78087	1.70943	0.087371	0.912091		6.5146	-0.923312	1.36648	-0.675689	0.499238	0.997932		0.367319	1.10429
67265	K18661	09100 Metabolism	09105 Amino acid metabolism	00280 Valine, leucine and isoleucine degradation [PATH:ko00280]	matB; malonyl-CoA/methylmalonyl-CoA synthetase [EC:6.2.1.-]	NA	GC_00000046	DESpr20G08_bin28	zwf_24	Glucose-6-phosphate 1-dehydrogenase	COG0364	Pentose phosphate pathway	K00036	glucose-6-phosphate 1-dehydrogenase [EC:1.1.1.49 1.1.1.363]	M00004|M00006|M00008	Pentose phosphate pathway (Pentose phosphate cycle)|Pentose phosphate pathway, oxidative phase, glucose 6P => ribulose 5P|Entner-Doudoroff pathway, glucose-6P => glyceraldehyde-3P + pyruvate	M00004|M00006|M00008	Pathway modules; Carbohydrate metabolism; Central carbohydrate metabolism|Pathway modules; Carbohydrate metabolism; Central carbohydrate metabolism|Pathway modules; Carbohydrate metabolism; Central carbohydrate metabolism	G	Carbohydrate transport and metabolism	COG0364	Glucose-6-phosphate 1-dehydrogenase (Zwf) (PDB:5B7W) (PUBMED:18950999)	PF02781.19	Glucose-6-phosphate dehydrogenase, C-terminal domain			42.0277	0.361749	0.493006	0.733762	0.463094	0.985135		34.0174	1.27018	0.887599	1.43103	0.152422	0.999104		52.889	-0.333354	0.57575	-0.578991	0.562596	0.997932		12.9981	-0.427883
67266	0	#N/A	#N/A	#N/A	#N/A	NA	GC_00001299	DESpr20G08_bin28	albA_5	Antilisterial bacteriocin subtilosin biosynthesis protein AlbA	0	0	0	0	0	0	0	0	D|H	Cell cycle control, cell division, chromosome partitioning|Coenzyme transport and metabolism	COG0535	Radical SAM superfamily maturase, SkfB/NifB/PqqE family (SkfB) (PDB:6Q2P) (PUBMED:23282011)	PF04055.24	Radical SAM superfamily			18.934	0.365856	0.570172	0.641659	0.521095	0.985135		12.6829	1.27867	1.21021	1.05657	0.290707	0.999104		27.0679	-0.138318	0.74559	-0.185515	0.852825	0.997932		5.25914	-0.605847
67267	K02257	09100 Metabolism	09102 Energy metabolism	00190 Oxidative phosphorylation [PATH:ko00190]	COX10, ctaB, cyoE; heme o synthase [EC:2.5.1.141]	NA	GC_00000429	DESpr20G08_bin28	None	None	0	0	K07451	5-methylcytosine-specific restriction enzyme A [EC:3.1.21.-]	0	0	0	0	V	Defense mechanisms	COG1403	5-methylcytosine-specific restriction endonuclease McrA (McrA)	PF01844.26	HNH endonuclease			10.3752	0.560658	0.836297	0.670406	0.502599	0.985135		10.6878	-0.00713112	1.61718	-0.00440961	0.996482	0.999104		10.251	1.34555	1.12363	1.1975	0.231111	0.997932		5.94794	0.110517
67268	K01736	09100 Metabolism	09105 Amino acid metabolism	00400 Phenylalanine, tyrosine and tryptophan biosynthesis [PATH:ko00400]	aroC; chorismate synthase [EC:4.2.3.5]	NA	GC_00000337	DESpr20G08_bin28	estB_11	Carboxylesterase 2	0	0	K06999	phospholipase/carboxylesterase	0	0	0	0	R	General function prediction only	COG0400	Predicted esterase (YpfH)	PF02230.19	Phospholipase/Carboxylesterase			10.0134	0.859479	0.891495	0.964087	0.335002	0.985135		11.9181	1.38109	1.3413	1.02966	0.303169	0.999104		7.94039	-0.0163643	1.48681	-0.0110063	0.991218	0.99807		6.38967	-1.31091
67269	0	#N/A	#N/A	#N/A	#N/A	NA	GC_00003440	DESpr20G08_bin28	None	None	0	0	K01247	DNA-3-methyladenine glycosylase II [EC:3.2.2.21]	0	0	0	0	L	Replication, recombination and repair	COG0122	3-methyladenine DNA glycosylase/8-oxoguanine DNA glycosylase (AlkA) (PDB:1DIZ)	PF00730.28	HhH-GPD superfamily base excision DNA repair protein			1.73763	-2.27224	1.59647	-1.42329	0.154651	NA		1.54144	-0.425403	3.28126	-0.129646	0.896846	NA		2.04277	-4.26725	2.73443	-1.56056	0.118627	NA		0.48181	1.49644
67270	K00941	09100 Metabolism	09108 Metabolism of cofactors and vitamins	00730 Thiamine metabolism [PATH:ko00730]	thiD; hydroxymethylpyrimidine/phosphomethylpyrimidine kinase [EC:2.7.1.49 2.7.4.7]	NA	GC_00002284	DESpr20G08_bin28	cobK_25	Precorrin-6A reductase	COG2099	Cobalamine/B12 biosynthesis	K05895	precorrin-6A/cobalt-precorrin-6A reductase [EC:1.3.1.54 1.3.1.106]	M00924|M00925	Cobalamin biosynthesis, anaerobic, uroporphyrinogen III => sirohydrochlorin => cobyrinate a,c-diamide|Cobalamin biosynthesis, aerobic, uroporphyrinogen III => precorrin 2 => cobyrinate a,c-diamide	M00924|M00925	Pathway modules; Metabolism of cofactors and vitamins; Cofactor and vitamin metabolism|Pathway modules; Metabolism of cofactors and vitamins; Cofactor and vitamin metabolism	H	Coenzyme transport and metabolism	COG2099	Precorrin-6x reductase (CobK) (PDB:4X7G)	PF02571.17	Precorrin-6x reductase CbiJ/CobK			2.65315	-0.695633	1.2805	-0.543252	0.586956	NA		1.79604	-4.20578	3.42546	-1.2278	0.219522	NA		3.79006	0.540708	1.74653	0.309589	0.756873	NA		1.08284	2.65757
67271	K00124	09100 Metabolism	09101 Carbohydrate metabolism	00630 Glyoxylate and dicarboxylate metabolism [PATH:ko00630]	fdoH, fdsB; formate dehydrogenase iron-sulfur subunit	NA	GC_00001580	DESpr20G08_bin28	cbiD_14	Cobalt-precorrin-5B C(1)-methyltransferase	COG1903	Cobalamine/B12 biosynthesis	K02188	cobalt-precorrin-5B (C1)-methyltransferase [EC:2.1.1.195]	M00924	Cobalamin biosynthesis, anaerobic, uroporphyrinogen III => sirohydrochlorin => cobyrinate a,c-diamide	M00924	Pathway modules; Metabolism of cofactors and vitamins; Cofactor and vitamin metabolism	H	Coenzyme transport and metabolism	COG1903	Cobalamin biosynthesis protein CbiD (cobalt-precorrin-5B C-methyltransferase) (CbiD) (PDB:1SR8)	PF01888.20	CbiD			12.6481	0.636842	0.611542	1.04137	0.297703	0.985135		9.6513	0.973418	1.36227	0.714553	0.474885	0.999104		16.6376	0.399485	0.932449	0.428425	0.668341	0.997932		6.36476	-1.30404
67272	K02188	09100 Metabolism	09108 Metabolism of cofactors and vitamins	00860 Porphyrin and chlorophyll metabolism [PATH:ko00860]	cbiD; cobalt-precorrin-5B (C1)-methyltransferase [EC:2.1.1.195]	NA	GC_00001544	DESpr20G08_bin28	cobA_15	Uroporphyrinogen-III C-methyltransferase	COG0007	Cobalamine/B12 biosynthesis	K02303	uroporphyrin-III C-methyltransferase [EC:2.1.1.107]	M00846|M00924|M00925	Siroheme biosynthesis, glutamyl-tRNA => siroheme|Cobalamin biosynthesis, anaerobic, uroporphyrinogen III => sirohydrochlorin => cobyrinate a,c-diamide|Cobalamin biosynthesis, aerobic, uroporphyrinogen III => precorrin 2 => cobyrinate a,c-diamide	M00846|M00924|M00925	Pathway modules; Metabolism of cofactors and vitamins; Cofactor and vitamin metabolism|Pathway modules; Metabolism of cofactors and vitamins; Cofactor and vitamin metabolism|Pathway modules; Metabolism of cofactors and vitamins; Cofactor and vitamin metabolism	H	Coenzyme transport and metabolism	COG0007	Uroporphyrinogen-III methylase (siroheme synthase) (CysG) (PDB:1PJQ)	PF00590.23	Tetrapyrrole (Corrin/Porphyrin) Methylases			23.3676	-0.6159	0.467345	-1.31787	0.187547	0.980051		20.2211	-1.27219	0.998879	-1.27361	0.2028	0.999104		27.8889	-0.121994	0.727206	-0.167758	0.866774	0.997932		8.27648	5.59523
67273	K03643	09180 Brite Hierarchies	09183 Protein families: signaling and cellular processes	02000 Transporters [BR:ko02000]	lptE, rlpB; LPS-assembly lipoprotein	NA	GC_00002831	DESpr20G08_bin28	cobB_25	Hydrogenobyrinate a,c-diamide synthase	COG1797	Cobalamine/B12 biosynthesis	K02224	cobyrinic acid a,c-diamide synthase [EC:6.3.5.9 6.3.5.11]	M00924|M00925	Cobalamin biosynthesis, anaerobic, uroporphyrinogen III => sirohydrochlorin => cobyrinate a,c-diamide|Cobalamin biosynthesis, aerobic, uroporphyrinogen III => precorrin 2 => cobyrinate a,c-diamide	M00924|M00925	Pathway modules; Metabolism of cofactors and vitamins; Cofactor and vitamin metabolism|Pathway modules; Metabolism of cofactors and vitamins; Cofactor and vitamin metabolism	H	Coenzyme transport and metabolism	COG1797	Cobyrinic acid a,c-diamide synthase (CobB)	PF07685.17	CobB/CobQ-like glutamine amidotransferase domain			2.21709	-1.78455	1.6186	-1.10252	0.270234	NA		1.12985	-3.53689	4.49449	-0.786939	0.431318	NA		3.63166	-1.16831	2.00695	-0.582135	0.560476	NA		0.691676	2.01036
67274	K00609	09100 Metabolism	09104 Nucleotide metabolism	00240 Pyrimidine metabolism [PATH:ko00240]	pyrB, PYR2; aspartate carbamoyltransferase catalytic subunit [EC:2.1.3.2]	NA	GC_00000385	DESpr20G08_bin28	rfnT_25	Riboflavin transporter RfnT	0	0	0	0	0	0	0	0	G	Carbohydrate transport and metabolism	COG2814	Predicted arabinose efflux permease AraJ, MFS family (AraJ) (PDB:4LDS)	PF07690.19	Major Facilitator Superfamily			7.05606	-0.260352	0.818001	-0.318278	0.750274	0.990759		5.63205	-1.29347	1.93799	-0.66743	0.504498	0.999104		9.05745	0.453699	1.16935	0.387992	0.698022	0.997932		2.2516	3.71808
67275	K07063	09190 Not Included in Pathway or Brite	09194 Poorly characterized	99997 Function unknown	K07063; uncharacterized protein	NA	GC_00002857	DESpr20G08_bin28	None	None	0	0	0	0	0	0	0	0	I	Lipid transport and metabolism	COG1562	Phytoene/squalene synthetase (ERG9) (PDB:3WEK)	PF00494.22	Squalene/phytoene synthase			3.06289	0.54307	1.11582	0.486701	0.62647	NA		3.04997	-0.0346518	2.19257	-0.0158042	0.987391	NA		3.17439	1.20594	2.14442	0.562362	0.57387	NA		0.896816	2.38857
67276	K23537	09130 Environmental Information Processing	09131 Membrane transport	02010 ABC transporters [PATH:ko02010]	nupA; general nucleoside transport system ATP-binding protein	NA	GC_00000397	DESpr20G08_bin28	cysS_19	Cysteine--tRNA ligase	COG0215	Aminoacyl-tRNA synthetases	K01883	cysteinyl-tRNA synthetase [EC:6.1.1.16]	0	0	0	0	J	Translation, ribosomal structure and biogenesis	COG0215	Cysteinyl-tRNA synthetase (CysS) (PDB:1LI5)	PF01406.22	tRNA synthetases class I (C) catalytic domain			13.3187	-0.00118146	0.582059	-0.00202979	0.99838	0.999761		9.44541	-0.503756	1.35578	-0.371562	0.710219	0.999104		18.5497	0.29612	0.870152	0.340309	0.733624	0.997932		3.17226	4.21184
67277	K19221	09100 Metabolism	09108 Metabolism of cofactors and vitamins	00860 Porphyrin and chlorophyll metabolism [PATH:ko00860]	cobA, btuR; cob(I)alamin adenosyltransferase [EC:2.5.1.17]	NA	GC_00001114	DESpr20G08_bin28	aruH_22	Arginine--pyruvate transaminase AruH	COG0436	Isoleucine, leucine, valine biosynthesis	K12252	arginine:pyruvate transaminase [EC:2.6.1.84]	0	0	0	0	E	Amino acid transport and metabolism	COG0436	Aspartate/methionine/tyrosine aminotransferase (AspB) (PDB:2O0R)	PF00155.24	Aminotransferase class I and II			12.8612	0.0740786	0.564311	0.131273	0.89556	0.994978		10.3798	0.557021	1.2866	0.43294	0.665058	0.999104		16.2214	-0.289658	0.920229	-0.314767	0.752938	0.997932		2.41378	3.81754
67278	K02052	09140 Cellular Processes	09145 Cellular community - prokaryotes	02024 Quorum sensing [PATH:ko02024]	ABC.SP.A; putative spermidine/putrescine transport system ATP-binding protein	NA	GC_00000783	DESpr20G08_bin28	mtgB_105	Glycine betaine methyltransferase	0	0	K14083	trimethylamine---corrinoid protein Co-methyltransferase [EC:2.1.1.250]	M00563|M00617	Methanogenesis, methylamine/dimethylamine/trimethylamine => methane|Methanogen	M00563|M00617	Pathway modules; Energy metabolism; Methane metabolism|Signature modules; Module set; Metabolic capacity	H	Coenzyme transport and metabolism	COG5598	Trimethylamine:corrinoid methyltransferase (MttB2)	PF06253.14	Trimethylamine methyltransferase (MTTB)			22.3764	0.633905	0.569695	1.11271	0.265833	0.980682		29.2102	0.506346	0.861045	0.58806	0.556492	0.999104		14.2976	0.855399	0.93345	0.916385	0.359465	0.997932		11.1407	0.725653
67279	K00990	09130 Environmental Information Processing	09132 Signal transduction	02020 Two-component system [PATH:ko02020]	glnD; [protein-PII] uridylyltransferase [EC:2.7.7.59]	NA	GC_00000264	DESpr20G08_bin28	uup_21	ABC transporter ATP-binding protein uup	0	0	K15738	ABC transport system ATP-binding/permease protein	0	0	0	0	R	General function prediction only	COG0488	ATPase components of ABC transporters with duplicated ATPase domains (Uup) (PDB:5ZXD)	PF00005.30	ABC transporter			16.6706	-0.823915	0.739363	-1.11436	0.265125	0.980682		8.97965	-1.85575	1.66354	-1.11555	0.264617	0.999104		26.8191	-0.486267	0.720472	-0.674928	0.499721	0.997932		17.4085	-1.79522
67280	K02536	09100 Metabolism	09107 Glycan biosynthesis and metabolism	00540 Lipopolysaccharide biosynthesis [PATH:ko00540]	lpxD; UDP-3-O-[3-hydroxymyristoyl] glucosamine N-acyltransferase [EC:2.3.1.191]	NA	GC_00003983	DESpr20G08_bin28	None	None	0	0	K22310	L-ornithine Nalpha-acyltransferase [EC:2.3.2.30]	0	0	0	0	R	General function prediction only	COG3176	Putative hemolysin	PF13444.9	Acetyltransferase (GNAT) domain			0.746557	-2.8742	2.61952	-1.09722	0.272543	NA		1.12985	-3.53689	4.49449	-0.786939	0.431318	NA		NA	NA	NA	NA	NA	NA		0.691676	2.01036
67281	K15513	09100 Metabolism	09111 Xenobiotics biodegradation and metabolism	00362 Benzoate degradation [PATH:ko00362]	boxC; benzoyl-CoA-dihydrodiol lyase [EC:4.1.2.44]	NA	GC_00001707	DESpr20G08_bin28	msrB_22	Peptide methionine sulfoxide reductase MsrB	0	0	K07305	peptide-methionine (R)-S-oxide reductase [EC:1.8.4.12]	0	0	0	0	O	Posttranslational modification, protein turnover, chaperones	COG0229	Peptide methionine sulfoxide reductase MsrB (MsrB) (PDB:1L1D)	PF01641.21	SelR domain			7.29924	-0.136937	0.845859	-0.161891	0.871392	0.994758		8.59585	-0.584267	1.54655	-0.377787	0.705589	0.999104		5.77677	0.59765	1.44922	0.412394	0.68005	0.997932		3.13402	4.19105
67282	0	#N/A	#N/A	#N/A	#N/A	NA	GC_00002556	DESpr20G08_bin28	None	None	0	0	0	0	0	0	0	0	M	Cell wall/membrane/envelope biogenesis	COG2913	Outer membrane protein assembly factor BamE, lipoprotein component of the BamABCDE complex (BamE) (PDB:2KM7)	PF04355.16	SmpA / OmlA family			11.8564	-0.938619	0.756574	-1.24062	0.214747	0.980682		9.57712	-1.68022	1.61296	-1.0417	0.297552	0.999104		15.1546	-0.454344	0.994957	-0.456647	0.647925	0.997932		4.08819	4.57914
67283	0	#N/A	#N/A	#N/A	#N/A	NA	GC_00003718	DESpr20G08_bin28	None	None	0	0	K07040	uncharacterized protein	0	0	0	0	J	Translation, ribosomal structure and biogenesis	COG1399	23S rRNA accumulation protein YceD (essential in plants, uncharacterized in bacteria) (YceD) (PUBMED:27574185)	PF02620.20	Large ribosomal RNA subunit accumulation protein YceD			9.90658	-0.0912369	0.620038	-0.147147	0.883016	0.994758		9.25957	-0.237536	1.42303	-0.166923	0.86743	0.999104		10.9363	-0.0159927	1.05038	-0.0152256	0.987852	0.997932		3.85103	1.61446
67284	K01839	09100 Metabolism	09101 Carbohydrate metabolism	00030 Pentose phosphate pathway [PATH:ko00030]	deoB; phosphopentomutase [EC:5.4.2.7]	NA	GC_00000840	DESpr20G08_bin28	rpmF_14	50S ribosomal protein L32	COG0333	Ribosome 50S subunit	K02911	large subunit ribosomal protein L32	0	0	0	0	J	Translation, ribosomal structure and biogenesis	COG0333	Ribosomal protein L32 (RpmF) (PDB:1VS6) (PUBMED:17114934)	PF01783.26	Ribosomal L32p protein family			44.4956	-0.394165	0.445145	-0.885475	0.3759	0.985135		43.7011	-0.22655	0.799537	-0.283351	0.776908	0.999104		46.6518	-0.642322	0.643828	-0.997661	0.318444	0.997932		26.1678	0.0688881
67285	K02956	09120 Genetic Information Processing	09122 Translation	03010 Ribosome [PATH:ko03010]	RP-S15, MRPS15, rpsO; small subunit ribosomal protein S15	NA	GC_00000149	DESpr20G08_bin28	plsX_22	Phosphate acyltransferase	0	0	K03621	phosphate acyltransferase [EC:2.3.1.274]	0	0	0	0	I	Lipid transport and metabolism	COG0416	Acyl-ACP:phosphate acyltransferase (fatty acid/phospholipid biosynthesis) (PlsX) (PDB:2GK3) (PUBMED:18992246)	PF02504.18	Fatty acid synthesis protein			20.658	-0.663584	0.621042	-1.0685	0.285295	0.980682		15.5943	-0.829587	1.26715	-0.654689	0.512668	0.999104		27.4548	-0.597456	0.7897	-0.756561	0.449313	0.997932		7.98479	1.30831
67286	0	#N/A	#N/A	#N/A	#N/A	NA	GC_00000260	DESpr20G08_bin28	fabH_22	3-oxoacyl-[acyl-carrier-protein] synthase 3	COG0332	Fatty acid biosynthesis	K00648	3-oxoacyl-[acyl-carrier-protein] synthase III [EC:2.3.1.180]	M00082	Fatty acid biosynthesis, initiation	M00082	Pathway modules; Lipid metabolism; Fatty acid metabolism	I	Lipid transport and metabolism	COG0332	3-oxoacyl-[acyl-carrier-protein] synthase III (FabH) (PDB:1UB7)	PF08541.13	3-Oxoacyl-[acyl-carrier-protein (ACP)] synthase III C terminal			14.4672	-0.552071	0.517775	-1.06624	0.286316	0.980682		13.7561	-0.824525	1.14664	-0.719077	0.472094	0.999104		15.7894	-0.297397	0.922818	-0.32227	0.747248	0.997932		5.00885	4.87156
67287	K00311	09190 Not Included in Pathway or Brite	09191 Unclassified: metabolism	99980 Enzymes with EC numbers	ETFDH; electron-transferring-flavoprotein dehydrogenase [EC:1.5.5.1]	NA	GC_00000127	DESpr20G08_bin28	ihfA_22	Integration host factor subunit alpha	0	0	K04764	integration host factor subunit alpha	0	0	0	0	L	Replication, recombination and repair	COG0776	Bacterial nucleoid DNA-binding protein IHF-alpha (HimA) (PDB:1B8Z)	PF00216.24	Bacterial DNA-binding protein			100.352	-0.085076	0.31424	-0.270736	0.786594	0.990759		83.8243	-0.357678	0.63163	-0.566277	0.571205	0.999104		123.628	0.118391	0.440176	0.268962	0.787959	0.997932		33.4502	2.03344
67288	0	#N/A	#N/A	#N/A	#N/A	NA	GC_00003986	DESpr20G08_bin28	None	None	0	0	0	0	0	0	0	0	K	Transcription	COG0789	DNA-binding transcriptional regulator, MerR family (SoxR) (PDB:2VZ4)	PF13411.9	MerR HTH family regulatory protein			35.0622	-0.0285667	0.376367	-0.0759011	0.939498	0.995248		30.5712	0.0647213	0.835642	0.077451	0.938265	0.999104		41.5905	-0.132489	0.626175	-0.211585	0.832431	0.997932		8.54843	5.64253
67289	K00627	09100 Metabolism	09101 Carbohydrate metabolism	00010 Glycolysis / Gluconeogenesis [PATH:ko00010]	DLAT, aceF, pdhC; pyruvate dehydrogenase E2 component (dihydrolipoamide acetyltransferase) [EC:2.3.1.12]	NA	GC_00000514	DESpr20G08_bin28	dcd_26	dCTP deaminase, dUMP-forming	COG0717	Thymidylate biosynthesis	K01494	dCTP deaminase [EC:3.5.4.13]	M00053	Pyrimidine deoxyribonuleotide biosynthesis, CDP/CTP => dCDP/dCTP,dTDP/dTTP	M00053	Pathway modules; Nucleotide metabolism; Pyrimidine metabolism	F	Nucleotide transport and metabolism	COG0717	dCTP deaminase (Dcd) (PDB:1XS1)	PF06559.14	2'-deoxycytidine 5'-triphosphate deaminase (DCD)			15.8659	-0.155954	0.652729	-0.238926	0.811163	0.992807		14.5824	-0.787158	1.16833	-0.673745	0.500473	0.999104		17.7437	0.41728	1.00817	0.4139	0.678947	0.997932		5.40474	4.97985
67290	0	#N/A	#N/A	#N/A	#N/A	NA	GC_00003949	DESpr20G08_bin28	None	None	0	0	0	0	0	0	0	0	0	0	0	0	0	0			0.538476	0.250168	2.46015	0.101688	0.919004	NA		0.758265	1.30778	4.45767	0.293379	0.769233	NA		NA	NA	NA	NA	NA	NA		#N/A	#N/A
67291	K00343	09100 Metabolism	09102 Energy metabolism	00190 Oxidative phosphorylation [PATH:ko00190]	nuoN; NADH-quinone oxidoreductase subunit N [EC:7.1.1.2]	NA	GC_00000236	DESpr20G08_bin28	scpB_24	Segregation and condensation protein B	0	0	K06024	segregation and condensation protein B	0	0	0	0	K	Transcription	COG1386	Chromosome segregation and condensation protein ScpB (ScpB) (PDB:1T6S)	PF04079.19	Segregation and condensation complex subunit ScpB			4.26849	0.128004	1.06253	0.120471	0.90411	NA		4.35958	1.1582	2.21503	0.522884	0.601055	0.999104		4.27441	-1.01526	1.68175	-0.603693	0.546048	0.997932		0.782324	2.19048
67292	K11754	09100 Metabolism	09108 Metabolism of cofactors and vitamins	00790 Folate biosynthesis [PATH:ko00790]	folC; dihydrofolate synthase / folylpolyglutamate synthase [EC:6.3.2.12 6.3.2.17]	NA	GC_00000131	DESpr20G08_bin28	scpA_23	Segregation and condensation protein A	0	0	K05896	segregation and condensation protein A	0	0	0	0	L	Replication, recombination and repair	COG1354	Chromatin segregation and condensation protein Rec8/ScpA/Scc1, kleisin family (ScpA) (PDB:3W6J)	PF02616.17	Segregation and condensation protein ScpA			9.33795	0.290578	0.830233	0.349995	0.726342	0.990759		9.70347	0.496957	1.68281	0.295315	0.767753	0.999104		9.12985	0.0614984	1.14587	0.0536696	0.957198	0.997932		4.23401	0.288447
67293	K07793	09130 Environmental Information Processing	09132 Signal transduction	02020 Two-component system [PATH:ko02020]	tctA; putative tricarboxylic transport membrane protein	ID=DESpr20G08_bin_28-c_000000000005_79	GC_00002443	DESpr20G08_bin28	nagZ_22	Beta-hexosaminidase	0	0	K01207	beta-N-acetylhexosaminidase [EC:3.2.1.52]	0	0	0	0	G	Carbohydrate transport and metabolism	COG1472	Periplasmic beta-glucosidase and related glycosidases (BglX) (PDB:2X40)	PF00933.24	Glycosyl hydrolase family 3 N terminal domain			3.54319	-2.53585	1.16202	-2.18228	0.0290887	NA		4.6333	-4.12946	2.29682	-1.7979	0.0721929	0.827407		2.30403	-0.761488	2.1622	-0.352182	0.724702	NA		2.57596	3.91059
67294	0	#N/A	#N/A	#N/A	#N/A	NA	GC_00003468	DESpr20G08_bin28	None	None	0	0	0	0	0	0	0	0	D	Cell cycle control, cell division, chromosome partitioning	COG3087	Cell division protein FtsN (FtsN) (PDB:1UTA)	PF05036.16	SPOR domain			27.2679	-0.333757	0.442072	-0.754983	0.450259	0.985135		20.2617	-0.409371	0.994247	-0.41174	0.68053	0.999104		36.7375	-0.308419	0.645968	-0.477453	0.63304	0.997932		6.99881	3.80374
67295	0	#N/A	#N/A	#N/A	#N/A	NA	GC_00000288	DESpr20G08_bin28	argS_23	Arginine--tRNA ligase	COG0018	Aminoacyl-tRNA synthetases	K01887	arginyl-tRNA synthetase [EC:6.1.1.19]	0	0	0	0	J	Translation, ribosomal structure and biogenesis	COG0018	Arginyl-tRNA synthetase (ArgS) (PDB:1BS2)	PF05746.18	DALR anticodon binding domain			35.4214	-0.122991	0.483632	-0.254307	0.799259	0.991636		26.5691	0.258851	0.973288	0.265955	0.790274	0.999104		47.4933	-0.386112	0.588917	-0.655631	0.512062	0.997932		9.16252	1.51747
67296	K00799	09100 Metabolism	09106 Metabolism of other amino acids	00480 Glutathione metabolism [PATH:ko00480]	GST, gst; glutathione S-transferase [EC:2.5.1.18]	NA	GC_00000169	DESpr20G08_bin28	None	Deoxyguanosinetriphosphate triphosphohydrolase-like protein	0	0	K01129	dGTPase [EC:3.1.5.1]	0	0	0	0	F	Nucleotide transport and metabolism	COG0232	dGTP triphosphohydrolase (Dgt) (PDB:6OI7)	PF13286.9	Phosphohydrolase-associated domain			12.5384	0.262057	0.626828	0.418069	0.675897	0.990759		9.73247	1.13137	1.34964	0.838279	0.401874	0.999104		16.3767	-0.328899	0.947621	-0.347079	0.728532	0.997932		1.69826	3.313
67297	K00821	09100 Metabolism	09105 Amino acid metabolism	00300 Lysine biosynthesis [PATH:ko00300]	argD; acetylornithine/N-succinyldiaminopimelate aminotransferase [EC:2.6.1.11 2.6.1.17]	NA	GC_00000328	DESpr20G08_bin28	erpA_22	Iron-sulfur cluster insertion protein ErpA	0	0	0	0	0	0	0	0	O	Posttranslational modification, protein turnover, chaperones	COG0316	Fe-S cluster assembly iron-binding protein IscA (IscA) (PDB:1R94)	PF01521.23	Iron-sulphur cluster biosynthesis			14.6192	0.168206	0.55886	0.30098	0.76343	0.990759		14.8337	0.323387	1.11639	0.289673	0.772067	0.999104		14.6414	-0.0582896	0.987421	-0.0590322	0.952926	0.997932		11.6885	-1.04816
67298	K00793	09100 Metabolism	09108 Metabolism of cofactors and vitamins	00740 Riboflavin metabolism [PATH:ko00740]	ribE, RIB5; riboflavin synthase [EC:2.5.1.9]	NA	GC_00000474	DESpr20G08_bin28	xthA_39	Exodeoxyribonuclease III	0	0	K01142	exodeoxyribonuclease III [EC:3.1.11.2]	0	0	0	0	L	Replication, recombination and repair	COG0708	Exonuclease III (XthA) (PDB:1AKO)	PF03372.26	Endonuclease/Exonuclease/phosphatase family			9.66993	-1.12041	0.705257	-1.58865	0.112139	0.884873		7.31895	-1.48398	1.72634	-0.85961	0.390004	0.999104		12.882	-0.952924	1.01589	-0.938021	0.348234	0.997932		4.41149	1.15785
67299	0	#N/A	#N/A	#N/A	#N/A	NA	GC_00003975	DESpr20G08_bin28	None	None	0	0	0	0	0	0	0	0	C	Energy production and conversion	COG3038	Cytochrome b561 (CybB) (PDB:5OC0)	PF01292.23	Prokaryotic cytochrome b561			0.237499	-1.22375	3.51678	-0.347976	0.727858	NA		NA	NA	NA	NA	NA	NA		NA	NA	NA	NA	NA	NA		#N/A	#N/A
67300	K03561	09180 Brite Hierarchies	09183 Protein families: signaling and cellular processes	02000 Transporters [BR:ko02000]	exbB; biopolymer transport protein ExbB	NA	GC_00002951	DESpr20G08_bin28	cpdA_23	3',5'-cyclic adenosine monophosphate phosphodiesterase CpdA	0	0	K03651	3',5'-cyclic-AMP phosphodiesterase [EC:3.1.4.53]	0	0	0	0	T	Signal transduction mechanisms	COG1409	3',5'-cyclic AMP phosphodiesterase CpdA (CpdA) (PDB:2ZO9)	PF00149.31	Calcineurin-like phosphoesterase			4.01941	-0.260692	1.00909	-0.258344	0.796141	NA		3.64804	1.21856	2.07456	0.587382	0.556947	0.999104		4.53215	-2.01087	1.79327	-1.12134	0.262143	0.997932		0.643989	1.91045
67301	K03703	09120 Genetic Information Processing	09124 Replication and repair	03420 Nucleotide excision repair [PATH:ko03420]	uvrC; excinuclease ABC subunit C	NA	GC_00000050	DESpr20G08_bin28	pycA_21	Pyruvate carboxylase	COG1038	Urea cycle	K01958	pyruvate carboxylase [EC:6.4.1.1]	M00173|M00614	Reductive citrate cycle (Arnon-Buchanan cycle)|Anoxygenic photosynthesis in green sulfur bacteria	M00173|M00614	Pathway modules; Energy metabolism; Carbon fixation|Signature modules; Module set; Metabolic capacity	C	Energy production and conversion	COG1038	Pyruvate carboxylase (PycA) (PDB:5VYW)	PF02436.21	Conserved carboxylase domain			37.6585	-0.301429	0.481121	-0.626514	0.530978	0.985135		33.5004	-0.479786	0.890253	-0.538931	0.589934	0.999104		43.9754	-0.176182	0.674146	-0.261341	0.793829	0.997932		21.3604	0.0665585
67302	K07152	09180 Brite Hierarchies	09182 Protein families: genetic information processing	03029 Mitochondrial biogenesis [BR:ko03029]	SCO1; protein SCO1	NA	GC_00001241	DESpr20G08_bin28	lldD_44	L-lactate dehydrogenase	COG1304	Isoprenoid biosynthesis	K15054	(S)-mandelate dehydrogenase [EC:1.1.99.31]	0	0	0	0	C|I|R	Energy production and conversion|Lipid transport and metabolism|General function prediction only	COG1304	FMN-dependent dehydrogenase, includes L-lactate dehydrogenase and type II isopentenyl diphosphate isomerase (LldD) (PDB:6AI7)	PF01070.21	FMN-dependent dehydrogenase			18.887	-0.0407813	0.471577	-0.0864786	0.931086	0.995248		16.6319	0.0416057	1.06315	0.0391342	0.968783	0.999104		22.1041	-0.1384	0.798707	-0.17328	0.862431	0.997932		7.93047	0.575936
67303	K06177	09180 Brite Hierarchies	09182 Protein families: genetic information processing	03009 Ribosome biogenesis [BR:ko03009]	rluA; tRNA pseudouridine32 synthase / 23S rRNA pseudouridine746 synthase [EC:5.4.99.28 5.4.99.29]	NA	GC_00000537	DESpr20G08_bin28	pcrA_8	ATP-dependent DNA helicase PcrA	0	0	K03657	DNA helicase II / ATP-dependent DNA helicase PcrA [EC:3.6.4.12]	0	0	0	0	L	Replication, recombination and repair	COG0210	Superfamily I DNA or RNA helicase (UvrD) (PDB:6PPR)	PF00580.24	UvrD/REP helicase N-terminal domain			25.136	0.0305861	0.554317	0.0551781	0.955997	0.996017		19.3599	0.528166	1.09835	0.480871	0.630608	0.999104		32.9703	-0.326502	0.707138	-0.461723	0.64428	0.997932		8.10401	0.268265
67304	0	#N/A	#N/A	#N/A	#N/A	NA	GC_00004782	DESpr20G08_bin28	puuB_63	Gamma-glutamylputrescine oxidoreductase	0	0	K09471	gamma-glutamylputrescine oxidase [EC:1.4.3.-]	M00136	GABA biosynthesis, prokaryotes, putrescine => GABA	M00136	Pathway modules; Amino acid metabolism; Polyamine biosynthesis	E	Amino acid transport and metabolism	COG0665	Glycine/D-amino acid oxidase (deaminating) (DadA) (PDB:3AWI)	PF01266.27	FAD dependent oxidoreductase			8.93439	-0.152078	0.818995	-0.185688	0.852689	0.994758		10.7601	0.614452	1.38771	0.44278	0.657925	0.999104		6.89581	-1.64766	1.40768	-1.17048	0.241807	0.997932		2.46146	3.84468
67305	0	#N/A	#N/A	#N/A	#N/A	NA	GC_00004533	DESpr20G08_bin28	None	None	0	0	0	0	0	0	0	0	E	Amino acid transport and metabolism	COG1280	Threonine/homoserine/homoserine lactone efflux protein (RhtB)	PF01810.21	LysE type translocator			3.08391	0.0483313	1.12376	0.0430085	0.965695	NA		3.51355	1.07871	2.30728	0.467527	0.640123	0.999104		2.58886	-1.78651	2.15283	-0.829844	0.406627	NA		0.691676	2.01036
67306	0	#N/A	#N/A	#N/A	#N/A	NA	GC_00003724	DESpr20G08_bin28	None	None	0	0	0	0	0	0	0	0	S	Function unknown	COG5457	Uncharacterized conserved protein YjiS, DUF1127 family (YjiS)	PF06568.14	Domain of unknown function (DUF1127)			51.2498	-0.0350925	1.34345	-0.0261211	0.979161	0.996813		63.2503	-0.212795	2.88244	-0.0738247	0.94115	0.999104		37.4218	0.269532	0.904908	0.297856	0.765813	0.997932		23.8242	2.07978
67307	K22086	09100 Metabolism	09102 Energy metabolism	00680 Methane metabolism [PATH:ko00680]	mgdC; methylglutamate dehydrogenase subunit C [EC:1.5.99.5]	NA	GC_00000016	DESpr20G08_bin28	None	Iron-sulfur cluster carrier protein	0	0	K03593	ATP-binding protein involved in chromosome partitioning	0	0	0	0	D	Cell cycle control, cell division, chromosome partitioning	COG0489	Fe-S cluster carrier ATPase, Mrp/ApbC/NBP35 family (Mrp) (PDB:2PH1) (PUBMED:18616280;19114487;31709520)	PF10609.12	NUBPL iron-transfer P-loop NTPase			9.87754	-1.49873	0.853424	-1.75613	0.0790654	0.821683		10.6923	-4.08586	1.66243	-2.45777	0.0139803	0.320368		9.279	0.232394	1.17247	0.198208	0.842882	0.997932		6.07815	3.58404
67308	K02018	09130 Environmental Information Processing	09131 Membrane transport	02010 ABC transporters [PATH:ko02010]	modB; molybdate transport system permease protein	NA	GC_00001199	DESpr20G08_bin28	mraZ_23	Transcriptional regulator MraZ	0	0	K03925	MraZ protein	0	0	0	0	J	Translation, ribosomal structure and biogenesis	COG2001	MraZ, DNA-binding transcriptional regulator and inhibitor of RsmH methyltransferase activity (MraZ) (PDB:1N0E)	PF02381.21	MraZ protein, putative antitoxin-like			13.2295	1.86492	0.614909	3.03284	0.00242262	0.0912014		14.4473	1.40587	1.14116	1.23196	0.217964	0.999104		11.8956	2.59502	1.09794	2.36355	0.0181009	0.531998		2.29929	3.74712
67309	K09791	09190 Not Included in Pathway or Brite	09194 Poorly characterized	99997 Function unknown	K09791; uncharacterized protein	NA	GC_00000366	DESpr20G08_bin28	rsmH_22	Ribosomal RNA small subunit methyltransferase H	COG0275	16S rRNA modification	K03438	16S rRNA (cytosine1402-N4)-methyltransferase [EC:2.1.1.199]	0	0	0	0	J	Translation, ribosomal structure and biogenesis	COG0275	16S rRNA C1402 N4-methylase RsmH (RmsH) (PDB:1M6Y)	PF01795.22	MraW methylase family			8.31418	1.91427	0.788181	2.42871	0.0151525	0.33391		10.5265	1.61198	1.3661	1.17998	0.238006	0.999104		5.71983	2.53387	1.51497	1.67255	0.0944154	0.997932		1.42159	3.05784
67310	0	#N/A	#N/A	#N/A	#N/A	NA	GC_00002451	DESpr20G08_bin28	None	None	0	0	0	0	0	0	0	0	S	Function unknown	COG5462	Predicted secreted (periplasmic) protein	0	0			1.92803	0.473916	1.32454	0.357796	0.720496	NA		1.7674	-0.764651	3.07759	-0.248458	0.80378	NA		2.19263	1.78317	2.37351	0.751281	0.452483	NA		0.620145	1.85832
67311	K06917	09180 Brite Hierarchies	09182 Protein families: genetic information processing	03016 Transfer RNA biogenesis [BR:ko03016]	selU, mnmH; tRNA 2-selenouridine synthase [EC:2.9.1.3]	NA	GC_00002652	DESpr20G08_bin28	ftsI_23	putative peptidoglycan D,D-transpeptidase FtsI	0	0	K03587	cell division protein FtsI (penicillin-binding protein 3) [EC:3.4.16.4]	0	0	0	0	D|M	Cell cycle control, cell division, chromosome partitioning|Cell wall/membrane/envelope biogenesis	COG0768	Cell division protein FtsI, peptidoglycan transpeptidase (Penicillin-binding protein 2) (FtsI) (PDB:6HZQ)	PF00905.25	Penicillin binding protein transpeptidase domain			15.227	0.405813	0.559473	0.725348	0.468238	0.985135		13.1038	-0.231931	1.176	-0.197221	0.843655	0.999104		18.2927	0.961594	0.901115	1.06712	0.285919	0.997932		4.1406	4.59514
67312	K09806	09190 Not Included in Pathway or Brite	09194 Poorly characterized	99997 Function unknown	K09806; uncharacterized protein	NA	GC_00000110	DESpr20G08_bin28	murE_27	UDP-N-acetylmuramoyl-L-alanyl-D-glutamate--2,6-diaminopimelate ligase	COG0769	Mureine biosynthesis	K01928	UDP-N-acetylmuramoyl-L-alanyl-D-glutamate--2,6-diaminopimelate ligase [EC:6.3.2.13]	0	0	0	0	M	Cell wall/membrane/envelope biogenesis	COG0769	UDP-N-acetylmuramyl tripeptide synthase (MurE) (PDB:1E8C)	PF08245.15	Mur ligase middle domain			12.8006	0.0870824	0.57879	0.150456	0.880405	0.994758		12.2276	0.599789	1.24291	0.48257	0.629401	0.999104		13.7487	-0.507642	0.960276	-0.528642	0.597054	0.997932		2.87647	4.06901
67313	K02193	09130 Environmental Information Processing	09131 Membrane transport	02010 ABC transporters [PATH:ko02010]	ccmA; heme exporter protein A [EC:7.6.2.5]	NA	GC_00002841	DESpr20G08_bin28	murF_23	UDP-N-acetylmuramoyl-tripeptide--D-alanyl-D-alanine ligase	COG0770	Mureine biosynthesis	K01929	UDP-N-acetylmuramoyl-tripeptide--D-alanyl-D-alanine ligase [EC:6.3.2.10]	0	0	0	0	M	Cell wall/membrane/envelope biogenesis	COG0770	UDP-N-acetylmuramyl pentapeptide synthase (MurF) (PDB:4CVK)	PF08245.15	Mur ligase middle domain			8.88407	-0.525098	0.694283	-0.756317	0.449459	0.985135		8.2659	-0.800865	1.42447	-0.56222	0.573966	0.999104		9.8727	-0.289265	1.22495	-0.236144	0.813321	0.997932		2.98624	4.12576
67314	K00769	09100 Metabolism	09104 Nucleotide metabolism	00230 Purine metabolism [PATH:ko00230]	gpt; xanthine phosphoribosyltransferase [EC:2.4.2.22]	NA	GC_00000093	DESpr20G08_bin28	mraY_23	Phospho-N-acetylmuramoyl-pentapeptide-transferase	COG0472	Mureine biosynthesis	K01000	phospho-N-acetylmuramoyl-pentapeptide-transferase [EC:2.7.8.13]	0	0	0	0	M	Cell wall/membrane/envelope biogenesis	COG0472	UDP-N-acetylmuramyl pentapeptide phosphotransferase/UDP-N-acetylglucosamine-1-phosphate transferase (Rfe) (PDB:4J72)	PF00953.24	Glycosyl transferase family 4			25.7298	0.355714	0.518101	0.686574	0.492351	0.985135		23.6527	0.612128	1.00436	0.609473	0.542211	0.999104		28.7604	0.0463421	0.747554	0.0619916	0.95057	0.997932		9.15025	0.488669
67315	0	#N/A	#N/A	#N/A	#N/A	NA	GC_00000838	DESpr20G08_bin28	murD_20	UDP-N-acetylmuramoylalanine--D-glutamate ligase	COG0771	Mureine biosynthesis	K01925	UDP-N-acetylmuramoylalanine--D-glutamate ligase [EC:6.3.2.9]	0	0	0	0	M	Cell wall/membrane/envelope biogenesis	COG0771	UDP-N-acetylmuramoylalanine-D-glutamate ligase (MurD) (PDB:1E0D)	PF08245.15	Mur ligase middle domain			15.1125	0.197465	0.649496	0.304028	0.761106	0.990759		12.98	-0.121476	1.35186	-0.0898589	0.928399	0.999104		18.022	0.424735	0.89473	0.474708	0.634995	0.997932		7.6778	0.0703476
67316	0	#N/A	#N/A	#N/A	#N/A	ID=DESpr20G08_bin_28-c_000000000006_17	GC_00003984	DESpr20G08_bin28	None	None	0	0	K22721	inositol phosphorylceramide mannosyltransferase catalytic subunit [EC:2.4.1.370]	0	0	0	0	M	Cell wall/membrane/envelope biogenesis	COG3774	Mannosyltransferase OCH1 or related enzyme (OCH1)	PF04488.18	Glycosyltransferase sugar-binding region containing DXD motif			3.07953	-0.607912	1.25091	-0.485975	0.626985	NA		3.60511	-0.788054	2.61786	-0.30103	0.763392	0.999104		2.48314	-0.218974	2.0602	-0.106288	0.915354	NA		1.38335	3.01097
67317	0	#N/A	#N/A	#N/A	#N/A	ID=DESpr20G08_bin_28-c_000000000006_18	GC_00003111	DESpr20G08_bin28	wbnK_6	O-antigen biosynthesis glycosyltransferase WbnK	0	0	K00718	galactoside 2-L-fucosyltransferase 1/2 [EC:2.4.1.69]	0	0	0	0	0	0	0	0	PF01531.19	Glycosyl transferase family 11			6.47315	0.466146	0.879668	0.529912	0.596173	0.985135		6.23605	-0.437736	1.89489	-0.231009	0.817308	0.999104		6.95083	1.5497	1.30952	1.18341	0.236648	0.997932		2.0703	3.59505
67318	0	#N/A	#N/A	#N/A	#N/A	ID=DESpr20G08_bin_28-c_000000000006_19	GC_00004258	DESpr20G08_bin28	None	None	0	0	K07270	glycosyl transferase, family 25	0	0	0	0	M	Cell wall/membrane/envelope biogenesis	COG3306	Glycosyltransferase involved in LPS biosynthesis, GR25 family	PF01755.20	Glycosyltransferase family 25 (LPS biosynthesis protein)			2.36693	0.396161	1.50724	0.262838	0.792675	NA		0.440221	-2.17868	4.89227	-0.445331	0.65608	NA		4.79811	0.76933	1.77577	0.433237	0.664842	0.997932		0.252827	0.562096
67319	K17316	09130 Environmental Information Processing	09131 Membrane transport	02010 ABC transporters [PATH:ko02010]	gtsB, glcF; glucose/mannose transport system permease protein	NA	GC_00002382	DESpr20G08_bin28	None	putative protein	0	0	0	0	0	0	0	0	R	General function prediction only	COG2081	Predicted flavoprotein YhiN (YhiN) (PDB:3V76)	PF03486.17	HI0933-like protein			6.08402	-0.0251672	0.786669	-0.0319921	0.974478	0.996813		7.86215	0.299652	1.44923	0.206766	0.836193	0.999104		4.02606	-0.847948	1.68062	-0.504545	0.613879	NA		4.8651	-0.512427
67320	K01908	09100 Metabolism	09101 Carbohydrate metabolism	00640 Propanoate metabolism [PATH:ko00640]	ACSS3, prpE; propionyl-CoA synthetase [EC:6.2.1.17]	NA	GC_00000142	DESpr20G08_bin28	ftsW_23	putative peptidoglycan glycosyltransferase FtsW	0	0	K03588	cell division protein FtsW	0	0	0	0	D	Cell cycle control, cell division, chromosome partitioning	COG0772	Peptodoglycan polymerase FtsW/RodA/SpoVE (FtsW) (PDB:6BAR) (PUBMED:30692671)	PF01098.22	Cell cycle protein			20.1974	-0.00664919	0.491796	-0.0135202	0.989213	0.999166		16.6214	0.545896	1.07322	0.508654	0.610995	0.999104		25.1663	-0.479934	0.761249	-0.630457	0.528396	0.997932		7.05595	0.233332
67321	0	#N/A	#N/A	#N/A	#N/A	ID=DESpr20G08_bin_28-c_000000000006_22	GC_00002326	DESpr20G08_bin28	murG_26	UDP-N-acetylglucosamine--N-acetylmuramyl-(pentapeptide) pyrophosphoryl-undecaprenol N-acetylglucosamine transferase	COG0707	Mureine biosynthesis	K02563	UDP-N-acetylglucosamine--N-acetylmuramyl-(pentapeptide) pyrophosphoryl-undecaprenol N-acetylglucosamine transferase [EC:2.4.1.227]	0	0	0	0	M	Cell wall/membrane/envelope biogenesis	COG0707	UDP-N-acetylglucosamine:LPS N-acetylglucosamine transferase (MurG) (PDB:1F0K)	PF04101.19	Glycosyltransferase family 28 C-terminal domain			6.07007	0.955063	0.914546	1.0443	0.296345	0.985135		4.63293	0.77722	2.16667	0.358716	0.719807	0.999104		7.99621	1.03442	1.25912	0.821543	0.411337	0.997932		0.939777	2.46129
67322	0	#N/A	#N/A	#N/A	#N/A	NA	GC_00000690	DESpr20G08_bin28	murC_19	UDP-N-acetylmuramate--L-alanine ligase	COG0773	Mureine biosynthesis	K01924	UDP-N-acetylmuramate--alanine ligase [EC:6.3.2.8]	0	0	0	0	M	Cell wall/membrane/envelope biogenesis	COG0773	UDP-N-acetylmuramate-alanine ligase MurC and related ligases, MurC/Mpl family (MurC)	PF01225.28	Mur ligase family, catalytic domain			8.25199	0.0817356	0.665825	0.122758	0.902298	0.995248		6.48523	0.356782	1.5761	0.22637	0.820913	0.999104		10.6067	-0.153545	1.11585	-0.137604	0.890553	0.997932		1.63145	3.25309
67323	0	#N/A	#N/A	#N/A	#N/A	NA	GC_00002649	DESpr20G08_bin28	None	None	0	0	0	0	0	0	0	0	G|E|R	Carbohydrate transport and metabolism|Amino acid transport and metabolism|General function prediction only	COG0697	Permease of the drug/metabolite transporter (DMT) superfamily (RhaT) (PDB:5I20)	PF00892.23	EamA-like transporter family			1.86843	-1.26826	1.44685	-0.876565	0.380723	NA		1.2168	-1.52682	3.64598	-0.418768	0.675386	NA		2.73435	-1.12459	2.25753	-0.49815	0.618379	NA		0.505654	1.56263
67324	0	#N/A	#N/A	#N/A	#N/A	NA	GC_00000561	DESpr20G08_bin28	murB_20	UDP-N-acetylenolpyruvoylglucosamine reductase	COG0812	Mureine biosynthesis	K00075	UDP-N-acetylmuramate dehydrogenase [EC:1.3.1.98]	0	0	0	0	M	Cell wall/membrane/envelope biogenesis	COG0812	UDP-N-acetylenolpyruvoylglucosamine reductase (MurB) (PDB:2MBR)	PF02873.19	UDP-N-acetylenolpyruvoylglucosamine reductase, C-terminal domain			10.2111	0.471863	0.723767	0.651954	0.514431	0.985135		8.58531	0.386672	1.48558	0.260283	0.794645	0.999104		12.4404	0.512201	1.11724	0.458452	0.646627	0.997932		2.18479	3.67309
67325	K03070	09120 Genetic Information Processing	09123 Folding, sorting and degradation	03060 Protein export [PATH:ko03060]	secA; preprotein translocase subunit SecA [EC:7.4.2.8]	NA	GC_00000360	DESpr20G08_bin28	ddlB_15	D-alanine--D-alanine ligase B	COG1181	Mureine biosynthesis	K01921	D-alanine-D-alanine ligase [EC:6.3.2.4]	0	0	0	0	M|R	Cell wall/membrane/envelope biogenesis|General function prediction only	COG1181	D-alanine-D-alanine ligase or related ATP-grasp enzyme (DdlA) (PDB:1E4E)	PF07478.16	D-ala D-ala ligase C-terminus			14.8544	1.05364	0.597142	1.76447	0.0776529	0.820578		18.2358	1.37606	1.04785	1.31322	0.189108	0.999104		10.8343	0.366593	1.06417	0.344487	0.73048	0.997932		3.41994	2.6785
67326	0	#N/A	#N/A	#N/A	#N/A	NA	GC_00002761	DESpr20G08_bin28	ftsQ_20	Cell division protein FtsQ	0	0	K03589	cell division protein FtsQ	0	0	0	0	D	Cell cycle control, cell division, chromosome partitioning	COG1589	Cell division septal protein FtsQ (FtsQ) (PDB:1YR1)	PF03799.18	Cell division protein FtsQ/DivIB, C-terminal			5.44655	0.155025	0.8463	0.18318	0.854657	0.994758		6.7046	0.433223	1.55832	0.278007	0.781007	0.999104		3.98649	-0.465625	1.75519	-0.265285	0.79079	NA		1.6553	3.27318
67327	0	#N/A	#N/A	#N/A	#N/A	NA	GC_00000032	DESpr20G08_bin28	ftsA_20	Cell division protein FtsA	0	0	K03590	cell division protein FtsA	0	0	0	0	D	Cell cycle control, cell division, chromosome partitioning	COG0849	Cell division ATPase FtsA (FtsA) (PDB:3WT0)	PF14450.9	Cell division protein FtsA			9.90526	1.07164	0.621658	1.72385	0.0847349	0.821683		9.00497	1.42559	1.41034	1.01082	0.312105	0.999104		11.2766	0.766144	1.05657	0.725126	0.468375	0.997932		1.40247	3.03398
67328	0	#N/A	#N/A	#N/A	#N/A	NA	GC_00005108	DESpr20G08_bin28	None	None	0	0	0	0	0	0	0	0	0	0	0	0	0	0			0.499459	0.300457	3.02302	0.0993898	0.920829	NA		0.428503	-2.14342	4.89491	-0.437888	0.661467	NA		0.606841	2.98338	4.87547	0.611917	0.540593	NA		0.228983	0.433714
67329	K01082	09100 Metabolism	09102 Energy metabolism	00920 Sulfur metabolism [PATH:ko00920]	cysQ, MET22, BPNT1; 3'(2'), 5'-bisphosphate nucleotidase [EC:3.1.3.7]	NA	GC_00000807	DESpr20G08_bin28	ftsZ_20	Cell division protein FtsZ	0	0	K03531	cell division protein FtsZ	0	0	0	0	D	Cell cycle control, cell division, chromosome partitioning	COG0206	Cell division GTPase FtsZ (FtsZ) (PDB:1FSZ)	PF12327.11	FtsZ family, C-terminal domain			91.3464	-0.184276	0.356298	-0.517198	0.605018	0.985135		81.4553	-0.395381	0.665713	-0.593921	0.552565	0.999104		106.261	-0.00778651	0.487771	-0.0159635	0.987264	0.997932		31.6089	2.35198
67330	K00858	09100 Metabolism	09108 Metabolism of cofactors and vitamins	00760 Nicotinate and nicotinamide metabolism [PATH:ko00760]	ppnK, NADK; NAD+ kinase [EC:2.7.1.23]	ID=DESpr20G08_bin_28-c_000000000006_30	GC_00000312	DESpr20G08_bin28	lpxC_22	UDP-3-O-acyl-N-acetylglucosamine deacetylase	COG0774	Lipid A biosynthesis	K02535	UDP-3-O-[3-hydroxymyristoyl] N-acetylglucosamine deacetylase [EC:3.5.1.108]	M00060|M00866	KDO2-lipid A biosynthesis, Raetz pathway, LpxL-LpxM type|KDO2-lipid A biosynthesis, Raetz pathway, non-LpxL-LpxM type	M00060|M00866	Pathway modules; Glycan metabolism; Lipopolysaccharide metabolism|Pathway modules; Glycan metabolism; Lipopolysaccharide metabolism	M	Cell wall/membrane/envelope biogenesis	COG0774	UDP-3-O-acyl-N-acetylglucosamine deacetylase (LpxC) (PDB:1P42)	PF03331.16	UDP-3-O-acyl N-acetylglycosamine deacetylase			90.4368	0.0258781	0.359384	0.0720069	0.942596	0.995248		83.2516	0.506072	0.627506	0.806481	0.419965	0.999104		101.536	-0.478565	0.497817	-0.961328	0.336387	0.997932		19.7682	6.85166
67331	K00384	09100 Metabolism	09106 Metabolism of other amino acids	00450 Selenocompound metabolism [PATH:ko00450]	trxB, TRR; thioredoxin reductase (NADPH) [EC:1.8.1.9]	NA	GC_00000388	DESpr20G08_bin28	bamD_22	Outer membrane protein assembly factor BamD	0	0	K05807	outer membrane protein assembly factor BamD	0	0	0	0	M	Cell wall/membrane/envelope biogenesis	COG4105	Outer membrane protein assembly factor BamD, BamD/ComL family (BamD) (PDB:2YHC)	PF13525.9	Outer membrane lipoprotein			34.6408	0.453631	0.479528	0.945995	0.344151	0.985135		32.1663	0.94676	0.912963	1.03702	0.299727	0.999104		38.2694	-0.0733232	0.635901	-0.115306	0.908203	0.997932		8.77975	1.44735
67332	0	#N/A	#N/A	#N/A	#N/A	NA	GC_00000802	DESpr20G08_bin28	recN_22	DNA repair protein RecN	0	0	K03631	DNA repair protein RecN (Recombination protein N)	0	0	0	0	L	Replication, recombination and repair	COG0497	DNA repair ATPase RecN (RecN) (PDB:4AD8)	PF02463.22	RecF/RecN/SMC N terminal domain			14.1612	0.605007	0.625342	0.967482	0.333303	0.985135		17.6451	0.388762	1.07242	0.362511	0.71697	0.999104		10.077	0.953742	1.10013	0.866939	0.385975	0.997932		4.84152	3.24424
67333	K02529	09180 Brite Hierarchies	09182 Protein families: genetic information processing	03000 Transcription factors [BR:ko03000]	lacI, galR; LacI family transcriptional regulator	NA	GC_00001073	DESpr20G08_bin28	None	None	0	0	0	0	0	0	0	0	S	Function unknown	COG2343	Uncharacterized conserved protein, DUF427 family (PDB:3DJM)	PF04248.15	Domain of unknown function (DUF427)			6.08774	-0.543382	0.831432	-0.653549	0.513402	0.985135		4.30111	-0.0592037	2.13773	-0.0276947	0.977906	0.999104		8.42198	-0.938589	1.19499	-0.785437	0.432197	0.997932		1.31182	2.93596
67334	K15270	09180 Brite Hierarchies	09183 Protein families: signaling and cellular processes	02000 Transporters [BR:ko02000]	sam; S-adenosylmethionine uptake transporter	NA	GC_00002848	DESpr20G08_bin28	None	None	0	0	K01262	Xaa-Pro aminopeptidase [EC:3.4.11.9]	0	0	0	0	E	Amino acid transport and metabolism	COG0006	Xaa-Pro aminopeptidase (PepP) (PDB:1A16)	PF00557.27	Metallopeptidase family M24			8.16988	0.150147	0.800533	0.187559	0.851222	0.994758		6.53073	-0.875526	1.8454	-0.474438	0.635188	0.999104		10.4737	0.909677	1.09296	0.832305	0.405237	0.997932		2.38993	3.80378
67335	K02435	09120 Genetic Information Processing	09122 Translation	00970 Aminoacyl-tRNA biosynthesis [PATH:ko00970]	gatC, GATC; aspartyl-tRNA(Asn)/glutamyl-tRNA(Gln) amidotransferase subunit C [EC:6.3.5.6 6.3.5.7]	NA	GC_00000248	DESpr20G08_bin28	cobT_23	Aerobic cobaltochelatase subunit CobT	COG4547	Cobalamine/B12 biosynthesis	K09883	cobaltochelatase CobT [EC:6.6.1.2]	M00925	Cobalamin biosynthesis, aerobic, uroporphyrinogen III => precorrin 2 => cobyrinate a,c-diamide	M00925	Pathway modules; Metabolism of cofactors and vitamins; Cofactor and vitamin metabolism	H	Coenzyme transport and metabolism	COG4547	Cobalamin biosynthesis cobaltochelatase CobT subunit (CobT2)	PF11775.11	Cobalamin biosynthesis protein CobT VWA domain			24.3399	-0.673831	0.489088	-1.37773	0.168287	0.980051		17.2413	-1.49005	1.06288	-1.40189	0.160948	0.999104		33.918	-0.244774	0.662953	-0.369218	0.711965	0.997932		13.3712	0.252551
67336	K16329	09100 Metabolism	09104 Nucleotide metabolism	00240 Pyrimidine metabolism [PATH:ko00240]	psuG; pseudouridylate synthase [EC:4.2.1.70]	NA	GC_00000635	DESpr20G08_bin28	cobS_22	Aerobic cobaltochelatase subunit CobS	COG0714	Cobalamine/B12 biosynthesis	K09882	cobaltochelatase CobS [EC:6.6.1.2]	M00925	Cobalamin biosynthesis, aerobic, uroporphyrinogen III => precorrin 2 => cobyrinate a,c-diamide	M00925	Pathway modules; Metabolism of cofactors and vitamins; Cofactor and vitamin metabolism	R	General function prediction only	COG0714	MoxR-like ATPase (MoxR) (PDB:2R44)	PF12556.11	Cobaltochelatase CobS subunit N terminal			33.5554	-0.467652	0.51684	-0.904829	0.365556	0.985135		26.9352	-1.07424	0.920801	-1.16664	0.243357	0.999104		42.9144	-0.0458412	0.713672	-0.0642329	0.948785	0.997932		28.7499	-0.838966
67337	K03666	09120 Genetic Information Processing	09123 Folding, sorting and degradation	03018 RNA degradation [PATH:ko03018]	hfq; host factor-I protein	NA	GC_00000528	DESpr20G08_bin28	None	None	0	0	0	0	0	0	0	0	O	Posttranslational modification, protein turnover, chaperones	COG0484	DnaJ-class molecular chaperone with C-terminal Zn finger domain (DnaJ) (PDB:1BQ0)	PF00226.34	DnaJ domain			17.4445	-0.526939	0.54626	-0.964629	0.334731	0.985135		14.2381	-1.4156	1.1439	-1.23753	0.215891	0.999104		21.9839	0.0737601	0.830104	0.0888565	0.929196	0.997932		11.6611	0.066269
67338	K00074	09100 Metabolism	09101 Carbohydrate metabolism	00650 Butanoate metabolism [PATH:ko00650]	paaH, hbd, fadB, mmgB; 3-hydroxybutyryl-CoA dehydrogenase [EC:1.1.1.157]	NA	GC_00001211	DESpr20G08_bin28	bolA_19	DNA-binding transcriptional regulator BolA	0	0	K05527	BolA family transcriptional regulator, general stress-responsive regulator	0	0	0	0	K|T	Transcription|Signal transduction mechanisms	COG0271	DNA-binding global transcriptional regulator BolA, affects cell shape, cell division and biofilm formation (BolA) (PDB:2DHM) (PUBMED:19111750;2569159)	PF01722.21	BolA-like protein			5.15203	-0.720566	0.938853	-0.767496	0.442787	0.985135		3.57714	0.0754607	2.06567	0.0365309	0.970859	0.999104		7.28679	-1.2239	1.49335	-0.819566	0.412464	0.997932		0.96362	2.49596
67339	0	#N/A	#N/A	#N/A	#N/A	NA	GC_00000661	DESpr20G08_bin28	gatB_18	Aspartyl/glutamyl-tRNA(Asn/Gln) amidotransferase subunit B	COG0064	Aminoacyl-tRNA synthetases	K02434	aspartyl-tRNA(Asn)/glutamyl-tRNA(Gln) amidotransferase subunit B [EC:6.3.5.6 6.3.5.7]	0	0	0	0	J	Translation, ribosomal structure and biogenesis	COG0064	Asp-tRNAAsn/Glu-tRNAGln amidotransferase B subunit (GatB) (PDB:3H0M)	PF02934.18	GatB/GatE catalytic domain			29.6839	-0.115813	0.543612	-0.213043	0.831293	0.994758		24.2963	-1.26934	0.925077	-1.37214	0.170019	0.999104		37.354	0.747197	0.733584	1.01856	0.308413	0.997932		24.2484	-0.55701
67340	K06954	09190 Not Included in Pathway or Brite	09194 Poorly characterized	99997 Function unknown	K06954; uncharacterized protein	NA	GC_00000889	DESpr20G08_bin28	pepN_21	Aminopeptidase N	0	0	K01256	aminopeptidase N [EC:3.4.11.2]	0	0	0	0	E	Amino acid transport and metabolism	COG0308	Aminopeptidase N, contains DUF3458 domain (PepN) (PDB:6ATK) (PUBMED:24123841)	PF17432.5	Domain of unknown function (DUF3458_C) ARM repeats			12.0091	0.32445	0.595782	0.544579	0.586043	0.985135		8.24239	-0.167438	1.43408	-0.116756	0.907053	0.999104		17	0.599234	0.890815	0.67268	0.501151	0.997932		2.43289	3.83142
67341	0	#N/A	#N/A	#N/A	#N/A	NA	GC_00000270	DESpr20G08_bin28	glcB_21	Malate synthase G	COG2225	TCA cycle, glyoxylate bypass	K01638	malate synthase [EC:2.3.3.9]	M00012	Glyoxylate cycle	M00012	Pathway modules; Carbohydrate metabolism; Other carbohydrate metabolism	C	Energy production and conversion	COG2225	Malate synthase (AceB) (PDB:1D8C)	PF01274.25	Malate synthase			51.6032	0.130453	0.529231	0.246496	0.805298	0.992225		48.947	-0.653295	0.896417	-0.728784	0.466134	0.999104		56.4377	0.946333	0.551429	1.71615	0.0861351	0.997932		45.5234	-0.771636
67342	K03650	09180 Brite Hierarchies	09182 Protein families: genetic information processing	03016 Transfer RNA biogenesis [BR:ko03016]	mnmE, trmE, MSS1; tRNA modification GTPase [EC:3.6.-.-]	NA	GC_00001210	DESpr20G08_bin28	None	None	0	0	K11477	glc operon protein GlcG	0	0	0	0	T	Signal transduction mechanisms	COG3193	Heme-binding protein HbpS, GlcG/HbpS family (GlcG) (PDB:2A2L) (PUBMED:19244623;25342754)	PF03928.17	Haem degrading protein HbpS-like			16.4295	0.720117	0.485877	1.4821	0.138314	0.929663		12.9535	0.663505	1.1847	0.56006	0.575439	0.999104		21.1474	0.738065	0.788096	0.936518	0.349007	0.997932		3.30178	2.59216
67343	K04566	09120 Genetic Information Processing	09122 Translation	00970 Aminoacyl-tRNA biosynthesis [PATH:ko00970]	lysK; lysyl-tRNA synthetase, class I [EC:6.1.1.6]	NA	GC_00000372	DESpr20G08_bin28	puuD_21	Gamma-glutamyl-gamma-aminobutyrate hydrolase PuuD	0	0	K07010	putative glutamine amidotransferase	0	0	0	0	E	Amino acid transport and metabolism	COG2071	Gamma-glutamyl-gamma-aminobutyrate hydrolase PuuD (putrescine degradation), contains GATase1-like domain (PuuD) (PDB:1L9X)	PF07722.16	Peptidase C26			13.0951	-0.0571964	0.613081	-0.0932934	0.92567	0.995248		13.1825	0.572684	1.21532	0.471222	0.637482	0.999104		13.3273	-0.783925	1.00889	-0.777016	0.437149	0.997932		8.24117	-0.808811
67344	0	#N/A	#N/A	#N/A	#N/A	NA	GC_00003076	DESpr20G08_bin28	fabG_128	3-oxoacyl-[acyl-carrier-protein] reductase FabG	COG1028	Fatty acid biosynthesis	0	0	0	0	0	0	I	Lipid transport and metabolism	COG1028	NAD(P)-dependent dehydrogenase, short-chain alcohol dehydrogenase family (FabG) (PDB:6L1H)	PF13561.9	Enoyl-(Acyl carrier protein) reductase			12.5393	-0.223276	0.595326	-0.375049	0.707624	0.990759		12.5488	-0.086705	1.21767	-0.0712058	0.943234	0.999104		12.848	-0.370667	1.03857	-0.356902	0.721165	0.997932		6.49019	0.46191
67345	K01625	09100 Metabolism	09101 Carbohydrate metabolism	00030 Pentose phosphate pathway [PATH:ko00030]	eda; 2-dehydro-3-deoxyphosphogluconate aldolase / (4S)-4-hydroxy-2-oxoglutarate aldolase [EC:4.1.2.14 4.1.3.42]	NA	GC_00000555	DESpr20G08_bin28	pntA_22	NAD(P) transhydrogenase subunit alpha	0	0	K00324	H+-translocating NAD(P) transhydrogenase subunit alpha [EC:1.6.1.2 7.1.1.1]	0	0	0	0	C	Energy production and conversion	COG3288	NAD/NADP transhydrogenase alpha subunit (PntA) (PDB:1F8G)	PF01262.24	Alanine dehydrogenase/PNT, C-terminal domain			36.3588	-0.132664	0.493019	-0.269085	0.787864	0.990759		35.3343	-0.356076	0.941177	-0.378331	0.705185	0.999104		38.6191	0.11402	0.622274	0.183231	0.854617	0.997932		32.778	-0.887546
67346	K01924	09100 Metabolism	09106 Metabolism of other amino acids	00471 D-Glutamine and D-glutamate metabolism [PATH:ko00471]	murC; UDP-N-acetylmuramate--alanine ligase [EC:6.3.2.8]	NA	GC_00000705	DESpr20G08_bin28	pntB_21	NAD(P) transhydrogenase subunit beta	0	0	K00325	H+-translocating NAD(P) transhydrogenase subunit beta [EC:1.6.1.2 7.1.1.1]	0	0	0	0	C	Energy production and conversion	COG1282	NAD/NADP transhydrogenase beta subunit (PntB) (PDB:1D4O)	PF02233.19	NAD(P) transhydrogenase beta subunit			36.0372	-0.173488	0.41326	-0.419804	0.674629	0.990759		33.3936	-0.452678	0.84822	-0.533681	0.593563	0.999104		40.0908	0.0760361	0.628519	0.120977	0.90371	0.997932		23.7939	-0.139696
67347	0	#N/A	#N/A	#N/A	#N/A	NA	GC_00000978	DESpr20G08_bin28	None	None	0	0	0	0	0	0	0	0	S	Function unknown	COG4949	Uncharacterized membrane-anchored protein	PF11902.11	Protein of unknown function (DUF3422)			15.0433	0.215133	0.619533	0.347251	0.728403	0.990759		16.6094	-0.3565	1.08688	-0.328005	0.742908	0.999104		13.5503	1.06844	1.03835	1.02898	0.303487	0.997932		5.3809	4.97369
67348	K19746	09100 Metabolism	09106 Metabolism of other amino acids	00472 D-Arginine and D-ornithine metabolism [PATH:ko00472]	dauA; D-arginine dehydrogenase [EC:1.4.99.6]	NA	GC_00002651	DESpr20G08_bin28	argE_39	Acetylornithine deacetylase	COG0624	Arginine biosynthesis	K01438	acetylornithine deacetylase [EC:3.5.1.16]	M00028|M00845	Ornithine biosynthesis, glutamate => ornithine|Arginine biosynthesis, glutamate => acetylcitrulline => arginine	M00028|M00845	Pathway modules; Amino acid metabolism; Arginine and proline metabolism|Pathway modules; Amino acid metabolism; Arginine and proline metabolism	E	Amino acid transport and metabolism	COG0624	Acetylornithine deacetylase/Succinyl-diaminopimelate desuccinylase or related deacylase (ArgE) (PDB:1CG2)	PF01546.31	Peptidase family M20/M25/M40			25.1374	-0.0754735	0.581474	-0.129797	0.896727	0.995088		27.3469	-0.403462	1.0298	-0.391788	0.695215	0.999104		23.0665	0.376735	0.790687	0.476465	0.633743	0.997932		8.96816	5.71073
67349	K09986	09190 Not Included in Pathway or Brite	09194 Poorly characterized	99997 Function unknown	K09986; uncharacterized protein	NA	GC_00000704	DESpr20G08_bin28	moaA_20	GTP 3',8-cyclase	COG2896	Molybdopterin biosynthesis	K03639	GTP 3',8-cyclase [EC:4.1.99.22]	M00880	Molybdenum cofactor biosynthesis, GTP => molybdenum cofactor	M00880	Pathway modules; Metabolism of cofactors and vitamins; Cofactor and vitamin metabolism	H	Coenzyme transport and metabolism	COG2896	GTP 3',8-cyclase (molybdenum cofactor biosynthesis protein MoaA) (MoaA) (PDB:1TV7)	PF06463.16	Molybdenum Cofactor Synthesis C			10.6027	-0.179004	0.673804	-0.265662	0.790499	0.990759		10.2185	-0.954992	1.39574	-0.684219	0.493837	0.999104		11.3436	0.630951	1.04109	0.606047	0.544484	0.997932		4.93859	2.07251
67350	0	#N/A	#N/A	#N/A	#N/A	NA	GC_00003233	DESpr20G08_bin28	acsA_69	Acetyl-coenzyme A synthetase	0	0	0	0	0	0	0	0	I	Lipid transport and metabolism	COG0365	Acyl-coenzyme A synthetase/AMP-(fatty) acid ligase (Acs) (PDB:4B2O) (PUBMED:14638756)	PF00501.31	AMP-binding enzyme			9.57821	0.922742	0.844629	1.09248	0.274621	0.980682		9.26222	3.68243	1.60738	2.29095	0.0219663	0.448455		10.1649	-0.804984	1.12032	-0.718532	0.47243	0.997932		0.391162	1.18943
67351	K03438	09180 Brite Hierarchies	09182 Protein families: genetic information processing	03009 Ribosome biogenesis [BR:ko03009]	mraW, rsmH; 16S rRNA (cytosine1402-N4)-methyltransferase [EC:2.1.1.199]	NA	GC_00000315	DESpr20G08_bin28	None	None	0	0	0	0	0	0	0	0	R	General function prediction only	COG4321	Predicted DNA-binding protein, contains ribbon-helix-helix (RHH) domain (PDB:3KK4)	PF13467.9	Ribbon-helix-helix domain			0.245719	-1.24536	3.5159	-0.354209	0.723182	NA		NA	NA	NA	NA	NA	NA		0.557734	-2.36661	4.86979	-0.485979	0.626982	NA		#N/A	#N/A
67352	K05603	09100 Metabolism	09105 Amino acid metabolism	00340 Histidine metabolism [PATH:ko00340]	hutF; formimidoylglutamate deiminase [EC:3.5.3.13]	NA	GC_00002662	DESpr20G08_bin28	None	None	0	0	0	0	0	0	0	0	0	0	0	0	PF13770.9	Domain of unknown function (DUF4169)			NA	NA	NA	NA	NA	NA		NA	NA	NA	NA	NA	NA		NA	NA	NA	NA	NA	NA		#N/A	#N/A
67353	K05801	09180 Brite Hierarchies	09182 Protein families: genetic information processing	03110 Chaperones and folding catalysts [BR:ko03110]	djlA; DnaJ like chaperone protein	NA	GC_00000711	DESpr20G08_bin28	fumC_22	Fumarate hydratase class II	COG0114	TCA cycle	K01679	fumarate hydratase, class II [EC:4.2.1.2]	M00009|M00011|M00173|M00376|M00613|M00614	Citrate cycle (TCA cycle, Krebs cycle)|Citrate cycle, second carbon oxidation, 2-oxoglutarate => oxaloacetate|Reductive citrate cycle (Arnon-Buchanan cycle)|3-Hydroxypropionate bi-cycle|Anoxygenic photosynthesis in green nonsulfur bacteria|Anoxygenic photosynthesis in green sulfur bacteria	M00009|M00011|M00173|M00376|M00613|M00614	Pathway modules; Carbohydrate metabolism; Central carbohydrate metabolism|Pathway modules; Carbohydrate metabolism; Central carbohydrate metabolism|Pathway modules; Energy metabolism; Carbon fixation|Pathway modules; Energy metabolism; Carbon fixation|Signature modules; Module set; Metabolic capacity|Signature modules; Module set; Metabolic capacity	C	Energy production and conversion	COG0114	Fumarate hydratase class II (FumC) (PDB:1KQ7)	PF00206.23	Lyase			29.4002	0.4216	0.504984	0.834877	0.403787	0.985135		29.4893	1.38257	0.86613	1.59627	0.11043	0.999104		29.84	-0.654252	0.718088	-0.911103	0.362241	0.997932		13.6631	-0.904791
67354	K03797	09180 Brite Hierarchies	09181 Protein families: metabolism	01002 Peptidases and inhibitors [BR:ko01002]	E3.4.21.102, prc, ctpA; carboxyl-terminal processing protease [EC:3.4.21.102]	NA	GC_00000072	DESpr20G08_bin28	None	None	0	0	K09985	uncharacterized protein	0	0	0	0	O	Posttranslational modification, protein turnover, chaperones	COG3814	SspB-like protein, predicted to bind SsrA peptide (SspB2)	PF04386.16	Stringent starvation protein B			6.67474	0.077432	0.820154	0.0944115	0.924782	0.995248		4.11177	-0.513587	2.16955	-0.236726	0.81287	0.999104		9.97654	0.34061	1.11642	0.305091	0.760297	0.997932		4.19196	-0.932122
67355	K09845	09100 Metabolism	09109 Metabolism of terpenoids and polyketides	00906 Carotenoid biosynthesis [PATH:ko00906]	crtD; 1-hydroxycarotenoid 3,4-desaturase [EC:1.3.99.27]	NA	GC_00003424	DESpr20G08_bin28	srpC_13	putative chromate transport protein	0	0	K07240	chromate transporter	0	0	0	0	P	Inorganic ion transport and metabolism	COG2059	Chromate transport protein ChrA (ChrA)	PF02417.18	Chromate transporter			18.2144	-0.0114517	0.520633	-0.0219958	0.982451	0.999037		13.7085	-0.368009	1.17894	-0.312152	0.754925	0.999104		24.3625	0.223904	0.764379	0.292922	0.769581	0.997932		7.08176	0.674685
67356	K02919	09120 Genetic Information Processing	09122 Translation	03010 Ribosome [PATH:ko03010]	RP-L36, MRPL36, rpmJ; large subunit ribosomal protein L36	NA	GC_00001304	DESpr20G08_bin28	None	None	0	0	0	0	0	0	0	0	E|Q	Amino acid transport and metabolism|Secondary metabolites biosynthesis, transport and catabolism	COG0145	N-methylhydantoinase A/oxoprolinase/acetone carboxylase, beta subunit (HyuA)	PF05378.16	Hydantoinase/oxoprolinase N-terminal region			17.0662	-0.288623	0.552273	-0.52261	0.601246	0.985135		15.3955	-0.59879	1.11241	-0.538279	0.590384	0.999104		19.5861	-0.0330634	0.900395	-0.036721	0.970707	0.997932		7.23985	1.56827
67357	0	#N/A	#N/A	#N/A	#N/A	NA	GC_00003681	DESpr20G08_bin28	None	None	0	0	0	0	0	0	0	0	0	0	0	0	0	0			0.54885	-1.10108	2.61654	-0.420816	0.673889	NA		1.00255	-1.10733	3.95739	-0.279813	0.779621	NA		NA	NA	NA	NA	NA	NA		0.391162	1.18943
67358	0	#N/A	#N/A	#N/A	#N/A	NA	GC_00003075	DESpr20G08_bin28	None	None	0	0	0	0	0	0	0	0	0	0	0	0	0	0			23.8676	-0.645183	0.600982	-1.07355	0.283026	0.980682		19.8019	0.0229083	1.0402	0.0220229	0.98243	0.999104		29.4233	-1.25151	0.850114	-1.47217	0.140975	0.997932		16.9671	-0.951171
67359	0	#N/A	#N/A	#N/A	#N/A	NA	GC_00000700	DESpr20G08_bin28	acuI_17	Acrylyl-CoA reductase AcuI	0	0	K19745	acrylyl-CoA reductase (NADPH) [EC:1.3.1.-]	0	0	0	0	C|R	Energy production and conversion|General function prediction only	COG0604	NADPH:quinone reductase or related Zn-dependent oxidoreductase (Qor) (PDB:2VCY)	PF00107.29	Zinc-binding dehydrogenase			22.0486	-0.612159	0.461411	-1.32671	0.184604	0.980051		18.2882	-0.598487	1.04821	-0.57096	0.568027	0.999104		27.3563	-0.62803	0.726365	-0.864621	0.387247	0.997932		12.5647	-0.0318911
67360	K02992	09120 Genetic Information Processing	09122 Translation	03010 Ribosome [PATH:ko03010]	RP-S7, MRPS7, rpsG; small subunit ribosomal protein S7	NA	GC_00000957	DESpr20G08_bin28	csd_18	putative cysteine desulfurase	0	0	0	0	0	0	0	0	E	Amino acid transport and metabolism	COG0520	Selenocysteine lyase/Cysteine desulfurase (CsdA) (PDB:4LW2)	PF00266.22	Aminotransferase class-V			14.9974	0.447514	0.600035	0.745813	0.45578	0.985135		17.7709	0.686445	1.07476	0.638694	0.523022	0.999104		11.7642	-0.0657182	1.03747	-0.0633449	0.949492	0.997932		4.88406	2.11626
67361	0	#N/A	#N/A	#N/A	#N/A	NA	GC_00000714	DESpr20G08_bin28	phrA_19	Deoxyribodipyrimidine photo-lyase	0	0	K01669	deoxyribodipyrimidine photo-lyase [EC:4.1.99.3]	0	0	0	0	L	Replication, recombination and repair	COG0415	Deoxyribodipyrimidine photolyase (PhrB) (PDB:1TEZ)	PF03441.17	FAD binding domain of DNA photolyase			13.0328	-0.79598	0.733948	-1.08452	0.278135	0.980682		12.2936	-0.419796	1.49664	-0.280491	0.779101	0.999104		14.1812	-1.33161	0.980314	-1.35835	0.174354	0.997932		8.43904	-0.0349681
67362	K02982	09120 Genetic Information Processing	09122 Translation	03010 Ribosome [PATH:ko03010]	RP-S3, rpsC; small subunit ribosomal protein S3	NA	GC_00000881	DESpr20G08_bin28	ufaA1_21	Tuberculostearic acid methyltransferase UfaA1	0	0	K00574	cyclopropane-fatty-acyl-phospholipid synthase [EC:2.1.1.79]	0	0	0	0	I	Lipid transport and metabolism	COG2230	Cyclopropane fatty-acyl-phospholipid synthase and related methyltransferases (Cfa) (PDB:5Z9O)	PF02353.23	Mycolic acid cyclopropane synthetase			18.8235	-0.276332	0.607739	-0.454689	0.649333	0.985135		15.9507	-1.11919	1.24809	-0.896719	0.369869	0.999104		22.9478	0.381169	0.761277	0.500697	0.616584	0.997932		10.5025	0.573085
67363	K22343	09190 Not Included in Pathway or Brite	09191 Unclassified: metabolism	99980 Enzymes with EC numbers	dmmB; dimethylamine monooxygenase subunit B [EC:1.14.13.238]	NA	GC_00002647	DESpr20G08_bin28	None	None	0	0	K01515	ADP-ribose pyrophosphatase [EC:3.6.1.13]	0	0	0	0	V|E	Defense mechanisms|Amino acid transport and metabolism	COG0494|COG2105	8-oxo-dGTP pyrophosphatase MutT and related house-cleaning NTP pyrophosphohydrolases, NUDIX family (MutT) (PDB:4V14)|Predicted gamma-glutamylamine cyclotransferase YtfP, GGCT/AIG2-like family (YtfP) (PDB:1V30) (PUBMED:16754964;20110353)	PF00293.31	NUDIX domain			4.69968	-0.13952	0.839771	-0.16614	0.868047	0.994758		5.32477	0.51408	1.71399	0.299932	0.764229	0.999104		4.03202	-1.30377	1.71149	-0.761773	0.446195	NA		1.24029	2.85831
67364	K03545	09190 Not Included in Pathway or Brite	09192 Unclassified: genetic information processing	99975 Protein processing	tig; trigger factor	NA	GC_00000317	DESpr20G08_bin28	cbs_8	Putative cystathionine beta-synthase	COG0031	Cysteine biosynthesis	0	0	0	0	0	0	E	Amino acid transport and metabolism	COG0031	Cysteine synthase (CysK) (PDB:1FCJ)	PF00291.28	Pyridoxal-phosphate dependent enzyme			19.4182	-0.267905	0.473029	-0.56636	0.571149	0.985135		18.2486	-0.181394	1.02035	-0.177776	0.858899	0.999104		21.4041	-0.36081	0.824936	-0.437379	0.661836	0.997932		6.49379	2.55455
67365	0	#N/A	#N/A	#N/A	#N/A	NA	GC_00003252	DESpr20G08_bin28	None	None	0	0	K05802	potassium-dependent mechanosensitive channel	0	0	0	0	M	Cell wall/membrane/envelope biogenesis	COG3264	Small-conductance mechanosensitive channel MscK (MscK)	PF00924.21	Mechanosensitive ion channel			38.5174	0.22206	0.490764	0.452477	0.650925	0.985135		45.8346	0.733844	0.741193	0.990084	0.322133	0.999104		30.22	-0.756299	0.700049	-1.08035	0.279986	0.997932		11.3173	2.80504
67366	K22515	09100 Metabolism	09101 Carbohydrate metabolism	00630 Glyoxylate and dicarboxylate metabolism [PATH:ko00630]	fdwB; formate dehydrogenase beta subunit [EC:1.17.1.9]	NA	GC_00000817	DESpr20G08_bin28	None	None	0	0	K13481	xanthine dehydrogenase small subunit [EC:1.17.1.4]	M00546	Purine degradation, xanthine => urea	M00546	Pathway modules; Nucleotide metabolism; Purine metabolism	F	Nucleotide transport and metabolism	COG4630	Xanthine dehydrogenase, Fe-S cluster and FAD-binding subunit XdhA (XdhA)	PF00941.24	FAD binding domain in molybdopterin dehydrogenase			24.1067	0.663259	0.646118	1.02653	0.304642	0.985135		29.5665	1.09339	1.0206	1.07132	0.284025	0.999104		17.8026	-0.14029	0.890494	-0.157542	0.874818	0.997932		5.61933	5.03432
67367	K08299	09190 Not Included in Pathway or Brite	09191 Unclassified: metabolism	99980 Enzymes with EC numbers	caiD; crotonobetainyl-CoA hydratase [EC:4.2.1.149]	NA	GC_00000804	DESpr20G08_bin28	pucD_5	putative xanthine dehydrogenase subunit D	0	0	K13482	xanthine dehydrogenase large subunit [EC:1.17.1.4]	M00546	Purine degradation, xanthine => urea	M00546	Pathway modules; Nucleotide metabolism; Purine metabolism	F	Nucleotide transport and metabolism	COG4631	Xanthine dehydrogenase, molybdopterin-binding subunit XdhB (XdhB)	PF20256.1	Molybdopterin cofactor-binding domain			32.6083	0.201901	0.539413	0.374297	0.708183	0.990759		42.019	0.48242	0.757794	0.636611	0.524378	0.999104		21.6036	-0.543115	0.806442	-0.673471	0.500648	0.997932		21.7128	-0.227179
67368	K17324	09130 Environmental Information Processing	09131 Membrane transport	02010 ABC transporters [PATH:ko02010]	glpS; glycerol transport system ATP-binding protein	NA	GC_00002988	DESpr20G08_bin28	None	None	0	0	K07402	xanthine dehydrogenase accessory factor	0	0	0	0	O	Posttranslational modification, protein turnover, chaperones	COG1975	Molybdoenzyme maturation factor PaoD (Mo cofactor insertion), XdhC/CoxF family (XdhC) (PDB:2WE7) (PUBMED:24498065)	PF13478.9	XdhC Rossmann domain			17.0631	0.168478	0.628169	0.268204	0.788542	0.990759		20.8619	0.57383	1.02469	0.560005	0.575476	0.999104		12.7794	-0.656892	1.03613	-0.633988	0.526089	0.997932		6.54345	1.37318
67369	K01817	09100 Metabolism	09105 Amino acid metabolism	00400 Phenylalanine, tyrosine and tryptophan biosynthesis [PATH:ko00400]	trpF; phosphoribosylanthranilate isomerase [EC:5.3.1.24]	NA	GC_00000488	DESpr20G08_bin28	mglA_23	Galactose/methyl galactoside import ATP-binding protein MglA	0	0	K23537	general nucleoside transport system ATP-binding protein	0	0	0	0	F	Nucleotide transport and metabolism	COG3845	ABC-type guanosine uptake system NupNOPQ, ATPase component NupO (NupO) (PUBMED:21926227)	PF00005.30	ABC transporter			27.953	0.267992	0.53914	0.497072	0.619138	0.985135		34.2446	0.528657	0.809458	0.653099	0.513692	0.999104		20.676	-0.331351	0.859101	-0.385695	0.699723	0.997932		8.44896	4.09359
67370	K03723	09120 Genetic Information Processing	09124 Replication and repair	03420 Nucleotide excision repair [PATH:ko03420]	mfd; transcription-repair coupling factor (superfamily II helicase) [EC:3.6.4.-]	NA	GC_00000341	DESpr20G08_bin28	None	None	0	0	K23535	general nucleoside transport system permease protein	0	0	0	0	F	Nucleotide transport and metabolism	COG4603	ABC-type guanosine uptake system NupNOPQ, permease component NupP (NupP) (PUBMED:21926227)	PF02653.19	Branched-chain amino acid transport system / permease component			24.1769	0.178709	0.514677	0.347225	0.728422	0.990759		28.5514	0.495199	0.875994	0.565299	0.57187	0.999104		19.3639	-0.422943	0.847244	-0.499199	0.617639	0.997932		11.9382	0.354913
67371	K03074	09120 Genetic Information Processing	09123 Folding, sorting and degradation	03060 Protein export [PATH:ko03060]	secF; preprotein translocase subunit SecF	NA	GC_00000423	DESpr20G08_bin28	None	None	0	0	K23536	general nucleoside transport system permease protein	0	0	0	0	F	Nucleotide transport and metabolism	COG1079	ABC-type guanosine uptake system NupNOPQ, permease subunit NupQ (NupQ) (PUBMED:21926227)	PF02653.19	Branched-chain amino acid transport system / permease component			24.0582	0.75923	0.545389	1.39209	0.163896	0.980051		27.2735	1.36111	0.896022	1.51906	0.128748	0.999104		20.4423	-0.165787	0.863662	-0.191958	0.847775	0.997932		11.2838	-0.68842
67372	0	#N/A	#N/A	#N/A	#N/A	NA	GC_00000713	DESpr20G08_bin28	None	Purine-binding protein	0	0	K07335	basic membrane protein A and related proteins	0	0	0	0	T	Signal transduction mechanisms	COG1744	Lipoprotein Med, regulator of KinD/Spo0A, PBP1-ABC superfamily, includes NupN (Med) (PDB:2FQW) (PUBMED:21622736)	PF02608.17	ABC transporter substrate-binding protein PnrA-like			266.621	0.164444	0.299147	0.54971	0.582518	0.985135		268.414	0.196945	0.533245	0.369332	0.71188	0.999104		271.332	0.0993615	0.388614	0.255682	0.798196	0.997932		134.604	0.188128
67373	K02063	09130 Environmental Information Processing	09131 Membrane transport	02010 ABC transporters [PATH:ko02010]	thiP; thiamine transport system permease protein	NA	GC_00002710	DESpr20G08_bin28	dauA_32	FAD-dependent catabolic D-arginine dehydrogenase DauA	0	0	K19746	D-arginine dehydrogenase [EC:1.4.99.6]	0	0	0	0	E	Amino acid transport and metabolism	COG0665	Glycine/D-amino acid oxidase (deaminating) (DadA) (PDB:3AWI)	PF01266.27	FAD dependent oxidoreductase			8.37876	0.357528	0.715075	0.499988	0.617084	0.985135		8.54592	0.617619	1.50819	0.40951	0.682166	0.999104		8.35939	0.0874802	1.19423	0.0732527	0.941605	0.997932		1.97965	3.5294
67374	K02837	09180 Brite Hierarchies	09182 Protein families: genetic information processing	03012 Translation factors [BR:ko03012]	prfC; peptide chain release factor 3	NA	GC_00000418	DESpr20G08_bin28	abo_136	4-methylaminobutanoate oxidase (formaldehyde-forming)	COG0404|COG0665	Glycine cleavage	K00315	dimethylglycine dehydrogenase [EC:1.5.8.4]	0	0	0	0	E|E	Amino acid transport and metabolism|Amino acid transport and metabolism	COG0404|COG0665	Glycine cleavage system protein T (aminomethyltransferase) (GcvT) (PDB:2GAH) (PUBMED:25433025;25505271)|Glycine/D-amino acid oxidase (deaminating) (DadA) (PDB:3AWI)	PF01571.24	Aminomethyltransferase folate-binding domain			26.5486	-0.707473	0.577248	-1.2256	0.220351	0.980682		20.8489	-2.03344	1.09159	-1.86281	0.0624883	0.771772		34.3688	0.0730118	0.652092	0.111966	0.910851	0.997932		10.7345	3.3765
[truncated: 1,782 more rows]
[truncated: 60 more columns]

## Sheet: Diff Gene Expression HIMB11
gene_caller_ID	unique_id	gene_cluster_id	genome_name	CAZyID	Prokka.Prodigal_ACC	Prokka.Prodigal	COG20_PATHWAY_ACC	COG20_PATHWAY	KOfam_ACC	Category1	Category2	Category3	Category4	KOfam	KEGG_Module_ACC	KEGG_Module	KEGG_Class_ACC	KEGG_Class	COG20_CATEGORY_ACC	COG20_CATEGORY		COG20_FUNCTION_ACC		COG20_FUNCTION	Pfam_ACC	Pfam		DESumHiMidL08NvsD	baseMean	log2FoldChange	lfcSE	stat	pvalue	padj	DESumHiG08NvsD	baseMean	log2FoldChange	lfcSE	stat	pvalue	padj	SumMidG08DEvsCP	baseMean	log2FoldChange	lfcSE	stat	pvalue	padj	SumMidL08DEvsCP
[truncated: 2,492 more rows]
[truncated: 69 more columns]

[truncated: 2 more sheets: Diff Gene Expression MED-G52, Diff Gene Expression LFER01]
